# Supplementary material for: 4,4′-[4,4′-(Perfluoro­propane-2,2-di­yl)bis­(4,1-phenyl­eneoxy)]dianiline
Source: Acta Crystallogr Sect E Struct Rep Online. 2009 Jun 6;65(Pt 7):o1460. doi: 10.1107/S1600536809020121 (PMC2969474; doi:10.1107/S1600536809020121)
Supplement: Supplementary file 2 [file e-65-o1460-Isup2.hkl]

# 
# h,k,l, Fc-squared, Fo-squared, sigma(Fo-squared) and status flag 
# 
data_I
_shelx_title ' za13 in Pca21' 
_shelx_refln_list_code          4 
_shelx_F_calc_maximum      191.57 
_exptl_crystal_F_000      1064.00 
_reflns_d_resolution_high  0.7680 
 
loop_ 
 _symmetry_equiv_pos_as_xyz 
 'x, y, z' 
 '-x, -y, z+1/2' 
 'x+1/2, -y, z' 
 '-x+1/2, y, z+1/2' 
 
_cell_length_a    11.6914 
_cell_length_b    25.6410 
_cell_length_c     7.7625 
_cell_angle_alpha  90.000 
_cell_angle_beta   90.000 
_cell_angle_gamma  90.000 
 
_shelx_F_squared_multiplier     1.000 
 
loop_ 
 _refln_index_h 
 _refln_index_k 
 _refln_index_l 
 _refln_F_squared_calc 
 _refln_F_squared_meas 
 _refln_F_squared_sigma 
 _refln_observed_status 
   2   0   0    23568.31    27317.95    295.34 o 
   4   0   0      537.45      407.93     16.39 o 
   6   0   0      266.05      275.85     16.45 o 
   8   0   0       82.38       75.31     11.59 o 
  10   0   0      421.14      435.95     20.58 o 
  12   0   0        8.08       -1.22     13.94 o 
  14   0   0      123.08       96.33     20.06 o 
   2   1   0     1950.92     1668.56     29.70 o 
   3   1   0     1583.06     1396.30     22.57 o 
   4   1   0     2410.46     2377.86     28.29 o 
   5   1   0      954.03      890.45     17.75 o 
   6   1   0       79.31       73.48      9.90 o 
   7   1   0       37.97       44.18      9.52 o 
   8   1   0      329.22      353.59     12.96 o 
   9   1   0       55.27       55.10      8.77 o 
  10   1   0       33.60       37.80     10.09 o 
  11   1   0        6.70       12.09     10.35 o 
  12   1   0      383.47      364.57     14.41 o 
  13   1   0        4.93        4.97     10.90 o 
  14   1   0      275.58      257.20     16.33 o 
  15   1   0       68.70       58.05     15.18 o 
   2   2   0     5442.01     5082.75    180.04 o 
   3   2   0      822.94      689.40     19.57 o 
   4   2   0    10638.72    10439.73     95.45 o 
   5   2   0     1003.03      903.25     19.36 o 
   6   2   0      823.67      786.66     48.13 o 
   7   2   0      379.06      356.01     14.18 o 
   8   2   0      122.93      143.92     11.24 o 
   9   2   0      870.64      880.37     18.15 o 
  10   2   0     1253.37     1342.52     22.80 o 
  11   2   0        5.22        8.85      9.91 o 
  12   2   0       43.87       52.39     12.86 o 
  13   2   0        0.30        2.67     11.00 o 
  14   2   0       35.14       29.69      9.26 o 
  15   2   0       12.24       13.70     13.72 o 
   1   3   0      124.78       95.55     17.30 o 
   2   3   0      765.88      682.89     25.08 o 
   3   3   0     1931.39     1786.81     71.08 o 
   4   3   0      510.23      502.93     15.39 o 
   5   3   0     4071.11     3994.29     38.00 o 
   6   3   0      507.51      508.77     15.84 o 
   7   3   0      503.40      480.92     21.46 o 
   8   3   0      116.32      143.12     11.25 o 
   9   3   0        1.94        8.07      9.37 o 
  10   3   0       75.22       85.22     11.00 o 
  11   3   0      635.23      734.65     53.81 o 
  12   3   0       24.29       37.25     11.37 o 
  13   3   0       84.70       79.38     12.84 o 
  14   3   0      181.71      176.10     15.07 o 
  15   3   0      132.99       99.87     15.77 o 
   1   4   0        6.79        6.16     16.90 o 
   2   4   0     4846.06     4443.33    102.47 o 
   3   4   0      802.01      725.30     22.85 o 
   4   4   0      969.17      796.02     19.57 o 
   5   4   0       36.13       34.77      7.65 o 
   6   4   0        1.94        1.17      9.38 o 
   7   4   0       13.63       15.77      9.10 o 
   8   4   0       44.70       49.24     10.98 o 
   9   4   0     1164.30     1206.66     21.57 o 
  10   4   0      305.61      305.56     12.33 o 
  11   4   0        1.61        0.55     10.89 o 
  12   4   0      216.03      216.77     14.23 o 
  13   4   0      199.81      218.44     35.31 o 
  14   4   0       52.71       65.07     19.54 o 
  15   4   0       31.68       20.19     13.93 o 
   0   5   0     4634.58     3822.07     83.32 o 
   1   5   0     1535.55     1253.17     41.95 o 
   2   5   0     1188.88     1058.84     33.93 o 
   3   5   0       83.78       73.93     14.03 o 
   4   5   0      523.66      479.38     15.97 o 
   5   5   0     1065.12     1040.58     20.24 o 
   6   5   0      127.46      127.13     11.79 o 
   7   5   0       29.31       25.31      9.87 o 
   8   5   0      358.02      362.39     15.29 o 
   9   5   0      107.05      110.75     10.07 o 
  10   5   0       11.78       10.11      9.50 o 
  11   5   0       42.52       49.77     11.69 o 
  12   5   0        0.08       -2.64     11.20 o 
  13   5   0        2.77        4.30     11.89 o 
  14   5   0       97.63       81.89     14.15 o 
  15   5   0       34.55       33.92     12.41 o 
   0   6   0     4854.15     4281.75     83.72 o 
   1   6   0       84.03       57.95     17.72 o 
   2   6   0     1289.40     1166.74     34.25 o 
   3   6   0     5756.62     5612.27    158.77 o 
   4   6   0      336.47      266.82     16.27 o 
   5   6   0     1041.64      981.99     20.60 o 
   6   6   0       51.37       39.41      9.04 o 
   7   6   0      246.89      249.65     13.63 o 
   8   6   0      176.61      188.55     12.55 o 
   9   6   0        3.77        5.07      8.42 o 
  10   6   0      741.36      746.44     17.94 o 
  11   6   0      519.42      578.18     49.72 o 
  12   6   0      148.77      223.28     44.24 o 
  13   6   0       65.96       66.53     13.12 o 
  14   6   0      258.81      213.66     16.94 o 
   0   7   0     1109.24      963.77     35.93 o 
   1   7   0      248.19      223.13     19.71 o 
   2   7   0      160.45      154.56     15.65 o 
   3   7   0       36.82       40.10     11.21 o 
   4   7   0      205.09      195.82     13.53 o 
   5   7   0      338.99      351.20     17.09 o 
   6   7   0       26.78       21.11     10.74 o 
   7   7   0       27.41       30.07      8.78 o 
   8   7   0       16.85       17.67     10.76 o 
   9   7   0        7.76       10.24     10.57 o 
  10   7   0      309.01      298.86     12.91 o 
  11   7   0       31.68       33.42      9.47 o 
  12   7   0       49.57       52.42     11.82 o 
  13   7   0       60.13       80.65     13.33 o 
  14   7   0       17.38       12.08     13.22 o 
   0   8   0     1296.70     1166.58     29.58 o 
   1   8   0       54.29       38.21     14.89 o 
   2   8   0        8.15       10.45     10.82 o 
   3   8   0     1599.64     1436.86     31.32 o 
   4   8   0      540.98      564.22     21.84 o 
   5   8   0     2696.28     2920.42     42.97 o 
   6   8   0        6.59       14.03      9.14 o 
   7   8   0      205.06      193.07     13.37 o 
   8   8   0      760.85      794.43     20.04 o 
   9   8   0      667.98      616.90     17.41 o 
  10   8   0     1602.38     1599.98     26.47 o 
  11   8   0       19.09       16.72     12.28 o 
  12   8   0        2.56        0.27      9.80 o 
  13   8   0       71.16       74.31     14.11 o 
  14   8   0        0.05        5.39     13.48 o 
   0   9   0       83.99       84.97      9.64 o 
   1   9   0       96.39      109.08     16.06 o 
   2   9   0       14.67        1.39     14.28 o 
   3   9   0     1635.77     1691.76     34.38 o 
   4   9   0    10695.67    10842.23     99.82 o 
   5   9   0      103.39       94.40     11.62 o 
   6   9   0     1631.07     1831.08     31.88 o 
   7   9   0       15.35       24.42     13.03 o 
   8   9   0      151.17      164.18     15.63 o 
   9   9   0      272.07      248.33     17.69 o 
  10   9   0      689.36      672.99     17.77 o 
  11   9   0       19.32       22.06     12.32 o 
  12   9   0       19.90       17.02     13.51 o 
  13   9   0       10.25        9.85     12.41 o 
  14   9   0      133.27      129.45     20.85 o 
   0  10   0      109.46      124.55     16.72 o 
   1  10   0     2122.58     1875.18     32.15 o 
   2  10   0      526.95      519.81     16.89 o 
   3  10   0     1512.37     1490.44     31.56 o 
   4  10   0      843.72      812.96     24.83 o 
   5  10   0        8.57       21.12      9.23 o 
   6  10   0      174.70      174.44     15.29 o 
   7  10   0       11.69       13.32      9.09 o 
   8  10   0      591.37      620.37     21.71 o 
   9  10   0        9.31       18.43      9.94 o 
  10  10   0      197.07      186.95     16.29 o 
  11  10   0      159.49      160.62     14.41 o 
  12  10   0      292.20      287.14     20.41 o 
  13  10   0        5.54        7.04     18.06 o 
  14  10   0       49.26       45.01     13.91 o 
   0  11   0     1647.34     1534.20     39.63 o 
   1  11   0       12.66       10.17      9.18 o 
   2  11   0      425.13      479.81     14.02 o 
   3  11   0       32.58       39.52     11.38 o 
   4  11   0      217.92      175.99     13.68 o 
   5  11   0      250.15      263.08     13.60 o 
   6  11   0        1.10        1.05     11.50 o 
   7  11   0      268.05      250.66     13.77 o 
   8  11   0      182.69      191.91     17.14 o 
   9  11   0        0.22       28.08     13.74 o 
  10  11   0      180.15      179.66     14.12 o 
  11  11   0      428.57      449.29     21.22 o 
  12  11   0       30.79       27.69     15.76 o 
  13  11   0        4.95       14.71     10.73 o 
  14  11   0        0.00        3.01     18.45 o 
   0  12   0      402.58      345.39     21.18 o 
   1  12   0     4530.75     4399.35     48.79 o 
   2  12   0      436.44      476.34     23.32 o 
   3  12   0      791.62      955.37     21.77 o 
   4  12   0      446.17      450.99     17.72 o 
   5  12   0       30.31       12.41     12.41 o 
   6  12   0      254.12      274.15     15.33 o 
   7  12   0      116.26      114.45     13.58 o 
   8  12   0      474.18      500.26     17.28 o 
   9  12   0       31.98       25.19     13.83 o 
  10  12   0      393.98      405.20     16.90 o 
  11  12   0      159.53      169.91     17.19 o 
  12  12   0       12.00       19.73     11.81 o 
  13  12   0      111.44      108.79     19.63 o 
  14  12   0        0.68        5.22     18.11 o 
   0  13   0     9582.35     9583.70    115.26 o 
   1  13   0      949.89      926.34     26.22 o 
   2  13   0      714.18      671.11     18.68 o 
   3  13   0       11.06       12.71      7.57 o 
   4  13   0     2070.24     2110.31     90.11 o 
   5  13   0       11.65       19.34     11.53 o 
   6  13   0      357.33      360.07     17.16 o 
   7  13   0      122.61      109.02     12.16 o 
   8  13   0        0.12        3.01      9.80 o 
   9  13   0        0.22       -4.46     13.03 o 
  10  13   0       14.33       16.64     10.36 o 
  11  13   0       25.89       31.12     15.30 o 
  12  13   0      233.64      246.67     19.50 o 
  13  13   0        0.29       -1.22     17.01 o 
   0  14   0      500.70      522.03     22.61 o 
   1  14   0     1799.91     1823.20     33.00 o 
   2  14   0      757.00      715.11     18.73 o 
   3  14   0       29.38       27.43      7.39 o 
   4  14   0      609.19      704.66     34.82 o 
   5  14   0      605.35      640.81     19.93 o 
   6  14   0      206.47      236.68     12.51 o 
   7  14   0       33.23       27.94      8.95 o 
   8  14   0       62.41       46.69     10.65 o 
   9  14   0       19.19       20.50     13.91 o 
  10  14   0        0.95        4.57     14.17 o 
  11  14   0      141.51      137.36     13.44 o 
  12  14   0       13.28        3.18     14.74 o 
  13  14   0       10.98       17.01     12.98 o 
   0  15   0        0.06        1.99     12.04 o 
   1  15   0       85.20      102.47      8.21 o 
   2  15   0      153.68      148.74     10.68 o 
   3  15   0      503.11      550.89     17.25 o 
   4  15   0      479.96      440.33     12.39 o 
   5  15   0      661.16      701.11     19.48 o 
   6  15   0       32.12       28.65      9.80 o 
   7  15   0        2.02        8.29      9.34 o 
   8  15   0      225.33      229.72     16.91 o 
   9  15   0       50.94       42.20     14.57 o 
  10  15   0        6.51       13.57     13.74 o 
  11  15   0       69.88       78.58     12.67 o 
  12  15   0        2.14        7.38     15.67 o 
  13  15   0        3.36        4.86     12.86 o 
   0  16   0      477.48      483.40     19.98 o 
   1  16   0      361.23      368.07     13.95 o 
   2  16   0       13.95       15.54      7.82 o 
   3  16   0      215.33      214.41     13.48 o 
   4  16   0       21.96       36.39      8.60 o 
   5  16   0      379.73      317.48     17.16 o 
   6  16   0        7.37       11.73     12.75 o 
   7  16   0       55.18       83.70     14.09 o 
   8  16   0        1.48       -4.88     13.88 o 
   9  16   0       10.31       12.44     14.22 o 
  10  16   0       33.91       29.16     14.68 o 
  11  16   0       28.71       40.80     11.24 o 
  12  16   0        2.14       19.11     16.84 o 
  13  16   0       29.13       27.51     18.66 o 
   0  17   0       32.17       33.51     13.21 o 
   1  17   0      506.87      527.61     16.30 o 
   2  17   0      749.44      817.69     35.08 o 
   3  17   0        0.06        2.19      7.98 o 
   4  17   0        1.51        9.21     10.05 o 
   5  17   0       27.14       38.18      9.04 o 
   6  17   0      209.55      238.16     16.60 o 
   7  17   0       84.62       93.94     15.03 o 
   8  17   0       22.26       13.57     14.08 o 
   9  17   0       14.15       16.18     14.57 o 
  10  17   0        3.08        6.33     10.36 o 
  11  17   0        7.18       14.93     10.90 o 
  12  17   0        8.07        8.01     17.97 o 
  13  17   0       23.11       20.70     18.06 o 
   0  18   0       67.17       54.17     15.05 o 
   1  18   0     2044.82     2073.04     31.00 o 
   2  18   0      294.22      315.23     11.13 o 
   3  18   0        1.17        4.70      9.25 o 
   4  18   0       55.96       54.93      9.24 o 
   5  18   0      556.76      538.32     29.43 o 
   6  18   0       17.22       26.96      8.55 o 
   7  18   0      448.75      452.17     17.28 o 
   8  18   0      342.04      316.18     15.19 o 
   9  18   0        7.47       10.56      9.82 o 
  10  18   0        3.87        3.04     10.62 o 
  11  18   0       33.74       26.81     12.01 o 
  12  18   0       29.30       31.66     17.75 o 
   0  19   0      114.47      112.69     16.02 o 
   1  19   0      714.09      735.26     19.02 o 
   2  19   0        5.28       -2.70      7.61 o 
   3  19   0        3.87        1.12      6.90 o 
   4  19   0        1.06       -0.56     10.07 o 
   5  19   0      388.71      393.87     14.90 o 
   6  19   0       25.51       29.65     10.10 o 
   7  19   0      166.86      176.54     18.29 o 
   8  19   0        3.32        8.77     13.77 o 
   9  19   0      107.18      100.50     16.45 o 
  10  19   0        0.09       -5.96     15.45 o 
  11  19   0        2.42       22.71     15.90 o 
  12  19   0       10.61        9.71     17.43 o 
   0  20   0     1803.82     1825.53     38.70 o 
   1  20   0       53.23       49.33     10.11 o 
   2  20   0      255.22      242.44     19.78 o 
   3  20   0      164.57      164.14     10.06 o 
   4  20   0        7.93       -4.50     10.69 o 
   5  20   0      330.74      358.07     16.89 o 
   6  20   0      874.12      818.84     23.90 o 
   7  20   0       11.81        4.24     10.49 o 
   8  20   0      259.53      231.52     25.23 o 
   9  20   0       71.67       77.89     11.66 o 
  10  20   0       32.86       45.46     12.07 o 
  11  20   0       14.76       20.15     10.33 o 
  12  20   0       17.34        6.49     13.34 o 
   0  21   0        5.01        2.73      9.74 o 
   1  21   0      497.51      447.42     14.24 o 
   2  21   0       25.80       22.33     10.76 o 
   3  21   0      454.30      486.19     15.56 o 
   4  21   0      408.60      383.91     24.93 o 
   5  21   0        2.85        4.23     11.64 o 
   6  21   0       39.53       37.17     10.62 o 
   7  21   0      293.70      261.44     17.40 o 
   8  21   0       15.01       12.31      7.21 o 
   9  21   0       99.26       78.94     18.12 o 
  10  21   0        2.81        6.71      9.63 o 
  11  21   0       60.50       66.30     14.28 o 
   0  22   0      903.00      862.16     27.28 o 
   1  22   0       10.66        9.27      6.96 o 
   2  22   0      588.64      629.46     17.58 o 
   3  22   0      126.34      122.60      7.81 o 
   4  22   0      638.98      638.64     15.13 o 
   5  22   0      945.57      851.79     34.74 o 
   6  22   0      170.04      189.39     16.54 o 
   7  22   0        9.00       -4.88     10.11 o 
   8  22   0        0.55       -2.16     14.11 o 
   9  22   0      222.16      188.91     34.76 o 
  10  22   0       80.13       73.60     15.18 o 
  11  22   0       17.16       13.40      9.08 o 
   0  23   0     1544.71     1537.63     35.90 o 
   1  23   0      461.27      474.97     16.10 o 
   2  23   0        0.12        2.57     10.42 o 
   3  23   0       21.06       18.59      8.81 o 
   4  23   0      338.15      361.47     15.29 o 
   5  23   0      243.80      264.06     13.51 o 
   6  23   0       11.54       -0.34     10.14 o 
   7  23   0        0.67        0.40     14.54 o 
   8  23   0      134.59      135.77     13.58 o 
   9  23   0       21.80       21.21     11.78 o 
  10  23   0       23.73       42.28     17.41 o 
   0  24   0     1486.88     1561.68     35.97 o 
   1  24   0      130.39      127.49     13.17 o 
   2  24   0        4.35       11.48     10.49 o 
   3  24   0        4.18        7.97      9.99 o 
   4  24   0      270.92      271.47     10.96 o 
   5  24   0       30.50       32.60      9.99 o 
   6  24   0        1.40       -9.28     10.05 o 
   7  24   0       37.00       48.79     16.64 o 
   8  24   0        4.40       26.72     15.84 o 
   9  24   0       37.17       29.76     16.73 o 
  10  24   0       17.16       11.58     11.41 o 
   0  25   0      418.17      384.67     21.20 o 
   1  25   0       34.98       38.88     11.44 o 
   2  25   0      108.77       91.45     12.68 o 
   3  25   0       18.51       13.07     11.43 o 
   4  25   0       97.53       74.42     13.24 o 
   5  25   0       81.32       77.03     10.92 o 
   6  25   0       15.85       10.94     11.30 o 
   7  25   0      257.47      251.92     16.66 o 
   8  25   0        0.17        5.00     16.27 o 
   9  25   0       54.12       45.35     13.66 o 
  10  25   0        0.59       -4.85     17.80 o 
   0  26   0       83.89       80.41     16.79 o 
   1  26   0        7.53       12.29     10.61 o 
   2  26   0      121.75      127.23     12.87 o 
   3  26   0       78.75       74.16     11.10 o 
   4  26   0      398.29      369.29     18.17 o 
   5  26   0      137.83      129.56     14.97 o 
   6  26   0       90.59       85.98     11.08 o 
   7  26   0       77.28       68.96     12.31 o 
   8  26   0       20.57       24.57      8.80 o 
   9  26   0        0.67        4.34     16.41 o 
   0  27   0        3.42       10.79     14.96 o 
   1  27   0       62.23       57.86     12.01 o 
   2  27   0      161.27      162.39     14.38 o 
   3  27   0      391.90      383.21     17.98 o 
   4  27   0       43.42       59.80     19.00 o 
   5  27   0      201.97      172.19     13.96 o 
   6  27   0      138.91      128.01     15.09 o 
   7  27   0        6.24       -0.38     10.02 o 
   8  27   0      188.33      173.98     25.44 o 
   0  28   0      493.40      498.50     24.96 o 
   1  28   0        8.53       15.89      8.59 o 
   2  28   0      102.21      101.26     13.37 o 
   3  28   0        6.65       11.46      9.58 o 
   4  28   0      149.38      145.48     15.61 o 
   5  28   0       47.83       58.01     12.15 o 
   6  28   0        9.65        8.18     12.72 o 
   7  28   0        8.68       11.30     12.66 o 
   8  28   0       11.60       22.49     13.40 o 
   0  29   0        0.03        5.20     15.19 o 
   1  29   0        7.71        7.21     11.51 o 
   2  29   0       43.16       44.27     11.85 o 
   3  29   0      173.85      169.08     13.87 o 
   4  29   0       48.97       42.37     14.83 o 
   5  29   0       86.60       80.92     13.74 o 
   6  29   0      176.41      145.30     20.00 o 
   7  29   0        7.79        5.54     16.67 o 
   0  30   0       59.36       43.08     18.29 o 
   1  30   0       40.16       36.46     13.33 o 
   2  30   0       10.36        6.53     10.62 o 
   3  30   0      229.63      205.08     15.40 o 
   4  30   0        9.45       12.68     13.16 o 
   5  30   0       22.89       17.66     12.41 o 
   6  30   0       20.33       19.17     18.46 o 
   0  31   0        0.70       -4.34     18.11 o 
   1  31   0        0.26       -3.77     12.54 o 
   2  31   0       32.60       24.52     12.73 o 
   3  31   0        0.77       -0.96     10.17 o 
   4  31   0        0.00       -3.36     15.97 o 
   5  31   0       17.33       11.78     16.74 o 
   0  32   0        0.00       16.84     19.51 o 
   1  32   0        0.73        4.33     11.42 o 
   2  32   0        6.99        5.01     14.72 o 
   3  32   0      168.95      179.84     17.60 o 
   4  32   0        3.84        7.82     15.11 o 
   0  33   0      132.57      107.09     23.29 o 
   1  33   0        0.14        0.83     14.22 o 
   2  33   0       75.43       57.01     19.41 o 
   2   0   1     6245.98     5495.82    112.85 o 
   4   0   1     6460.68     6127.94     57.75 o 
   6   0   1     1912.75     1860.81     27.04 o 
   8   0   1     2059.79     2109.73     28.97 o 
  10   0   1     1007.61     1012.69     52.68 o 
  12   0   1       45.95       38.92      9.32 o 
  14   0   1        3.74        9.78     12.34 o 
   1   1   1     5479.03     4575.21    147.07 o 
   2   1   1    25154.16    29297.03    992.47 o 
   3   1   1     4079.57     3487.19    125.16 o 
   4   1   1     1298.26     1278.32     17.76 o 
   5   1   1     4004.62     3864.89     58.13 o 
   6   1   1      819.85      852.39     11.06 o 
   7   1   1       18.75       12.25      5.00 o 
   8   1   1      184.97      189.25      6.43 o 
   9   1   1      841.13      892.29     10.78 o 
  10   1   1      189.86      205.32      8.17 o 
  11   1   1       56.33       58.20      7.74 o 
  12   1   1      119.55      124.69      8.33 o 
  13   1   1       97.74      110.78      8.29 o 
  14   1   1        6.07        7.35      8.92 o 
  15   1   1       33.34       24.81     10.14 o 
   1   2   1     1729.27     1453.44     79.40 o 
   2   2   1      964.30      798.40     30.25 o 
   3   2   1    15911.61    16749.27    265.34 o 
   4   2   1     3719.11     3764.02     30.52 o 
   5   2   1     1399.79     1309.69     14.82 o 
   6   2   1     2044.78     2178.77     48.23 o 
   7   2   1     1222.44     1325.38     13.25 o 
   8   2   1       68.18       69.60      5.53 o 
   9   2   1       93.49       94.14      5.93 o 
  10   2   1      124.52      147.87      8.20 o 
  11   2   1       33.59       43.28      6.99 o 
  12   2   1       22.79       18.92      6.72 o 
  13   2   1        8.13        3.98      8.15 o 
  14   2   1       13.25       15.81      7.94 o 
  15   2   1       39.19       35.84     10.21 o 
   1   3   1    21921.08    24351.10    185.61 o 
   2   3   1     2378.65     2135.41    111.63 o 
   3   3   1    10852.32    10598.15    138.60 o 
   4   3   1      509.51      460.13     11.36 o 
   5   3   1     5789.07     5700.92     67.04 o 
   6   3   1     2535.74     2618.76     38.79 o 
   7   3   1      252.18      265.97      7.32 o 
   8   3   1      263.67      267.20      7.17 o 
   9   3   1     1203.93     1267.98     12.68 o 
  10   3   1       74.61       80.61      7.54 o 
  11   3   1      171.03      163.21      8.36 o 
  12   3   1       38.42       35.69      7.81 o 
  13   3   1       38.45       40.67      8.01 o 
  14   3   1       32.40       37.18      9.05 o 
  15   3   1       22.93       12.28      9.21 o 
   1   4   1      111.11      116.43      9.62 o 
   2   4   1     6208.23     6087.84     57.31 o 
   3   4   1      162.71      148.07     10.18 o 
   4   4   1      480.72      433.14     24.36 o 
   5   4   1      183.48      172.53      7.31 o 
   6   4   1      634.63      596.12      9.74 o 
   7   4   1      700.55      738.68     22.50 o 
   8   4   1      218.11      212.59      6.62 o 
   9   4   1       31.19       33.06      5.32 o 
  10   4   1      230.62      252.26      9.41 o 
  11   4   1       34.96       35.38      7.74 o 
  12   4   1       96.31      104.95      8.84 o 
  13   4   1       27.88       23.21      8.53 o 
  14   4   1        6.63        7.62      7.89 o 
  15   4   1       23.50       25.57     14.09 o 
   1   5   1    10805.43    10439.52    181.73 o 
   2   5   1     3864.61     3553.01     89.07 o 
   3   5   1     1853.09     1638.92     64.01 o 
   4   5   1     2104.64     2051.52     43.04 o 
   5   5   1     1450.87     1443.22     18.33 o 
   6   5   1      936.23      882.07     11.42 o 
   7   5   1       71.68       72.48      5.54 o 
   8   5   1      696.76      691.07     13.83 o 
   9   5   1      314.43      312.48      8.06 o 
  10   5   1       91.72       96.96      7.56 o 
  11   5   1      369.40      374.17     10.52 o 
  12   5   1       71.89       82.00      8.20 o 
  13   5   1       19.22       23.36      8.76 o 
  14   5   1       73.34       68.24      9.65 o 
   1   6   1     1981.40     1818.54     25.37 o 
   2   6   1      819.93      782.61     29.15 o 
   3   6   1     2052.87     1924.76     50.41 o 
   4   6   1      333.01      345.23     12.01 o 
   5   6   1     1520.77     1627.86     18.74 o 
   6   6   1       12.81       10.59      5.26 o 
   7   6   1      294.34      292.56      7.53 o 
   8   6   1      112.78      112.28      5.89 o 
   9   6   1      555.25      570.75     10.47 o 
  10   6   1      313.75      334.37      9.78 o 
  11   6   1       67.40       62.81      7.84 o 
  12   6   1      130.21      120.73      7.93 o 
  13   6   1      154.68      172.68     10.81 o 
  14   6   1       19.33       18.58      9.32 o 
   1   7   1      137.08      111.98      7.92 o 
   2   7   1     2305.53     2122.04     37.21 o 
   3   7   1     1097.80      953.27     18.85 o 
   4   7   1     1631.93     1572.29     68.94 o 
   5   7   1      585.67      624.70     11.33 o 
   6   7   1      289.70      300.48      7.81 o 
   7   7   1     1230.93     1256.73     18.57 o 
   8   7   1      260.10      248.85      7.54 o 
   9   7   1      280.16      271.49      8.09 o 
  10   7   1       56.23       55.88      8.04 o 
  11   7   1      163.26      180.36      9.47 o 
  12   7   1      148.19      170.72      9.21 o 
  13   7   1      110.74      120.06     10.25 o 
  14   7   1       42.00       39.21      8.78 o 
   1   8   1      255.75      244.15     10.01 o 
   2   8   1      340.86      328.16     10.45 o 
   3   8   1      504.47      487.06     12.36 o 
   4   8   1     1603.91     1493.22     53.00 o 
   5   8   1      432.48      385.92      9.27 o 
   6   8   1      420.81      438.30      9.51 o 
   7   8   1      173.62      194.64      8.02 o 
   8   8   1      136.93      136.69      8.76 o 
   9   8   1      674.37      676.12     11.65 o 
  10   8   1      276.89      282.80      9.60 o 
  11   8   1        5.10        8.99      7.34 o 
  12   8   1      184.02      197.54     10.33 o 
  13   8   1       30.12       31.40      9.88 o 
  14   8   1       22.04       30.16     12.12 o 
   1   9   1      172.18      159.63      8.99 o 
   2   9   1      511.30      460.70     11.14 o 
   3   9   1      107.43      113.42      8.81 o 
   4   9   1     1142.71     1119.03     18.36 o 
   5   9   1       82.44       68.35      6.51 o 
   6   9   1      615.23      607.30     12.17 o 
   7   9   1      105.79      110.66      6.02 o 
   8   9   1      375.95      399.67     11.97 o 
   9   9   1      491.55      530.84     12.34 o 
  10   9   1      271.31      299.14     14.86 o 
  11   9   1      335.88      350.73     12.08 o 
  12   9   1      148.04      161.33     11.69 o 
  13   9   1      173.03      206.45     13.65 o 
  14   9   1       58.48       34.86     10.97 o 
   1  10   1     3395.38     3213.49     42.53 o 
   2  10   1     1737.84     1794.69     43.40 o 
   3  10   1       59.58       68.17     11.32 o 
   4  10   1      665.14      725.56     21.82 o 
   5  10   1     1189.58     1157.64     32.04 o 
   6  10   1      693.09      688.13     19.21 o 
   7  10   1      383.38      416.14     20.07 o 
   8  10   1      522.25      521.53     12.94 o 
   9  10   1       16.59       20.61      8.20 o 
  10  10   1      321.74      342.48     13.00 o 
  11  10   1        3.87        0.91      8.43 o 
  12  10   1       14.18        7.89      9.38 o 
  13  10   1        3.67       12.23     10.75 o 
  14  10   1       70.17       57.06     14.39 o 
   1  11   1      765.44      795.74     14.86 o 
   2  11   1      359.53      344.59     16.93 o 
   3  11   1     1218.33     1350.51     20.10 o 
   4  11   1     3333.50     3238.33     76.14 o 
   5  11   1      663.96      727.50     19.83 o 
   6  11   1       36.82       32.62      6.71 o 
   7  11   1       80.56       91.92      9.16 o 
   8  11   1      667.05      684.84     15.27 o 
   9  11   1      583.59      623.62     13.14 o 
  10  11   1      380.01      380.47     12.28 o 
  11  11   1      302.41      339.69     12.89 o 
  12  11   1       47.87       42.26     10.11 o 
  13  11   1       81.04       81.63     13.49 o 
  14  11   1        9.20       -1.34     13.48 o 
   1  12   1     3630.60     3689.19     28.22 o 
   2  12   1      640.84      708.20     15.23 o 
   3  12   1      630.28      630.61     14.39 o 
   4  12   1      207.54      192.91      7.63 o 
   5  12   1     2286.42     2220.79     68.54 o 
   6  12   1       66.66       70.33      7.37 o 
   7  12   1      194.14      193.89     10.12 o 
   8  12   1      195.72      213.56      9.56 o 
   9  12   1      677.51      693.57     19.22 o 
  10  12   1      200.49      196.03     12.59 o 
  11  12   1       24.16       20.16     10.49 o 
  12  12   1       39.55       44.91     11.56 o 
  13  12   1       22.19       11.93     10.57 o 
  14  12   1        6.68        8.67     10.90 o 
   1  13   1     1346.85     1456.96     55.01 o 
   2  13   1     1897.09     1960.32     47.13 o 
   3  13   1      317.69      317.90     11.70 o 
   4  13   1      960.81      992.20     17.73 o 
   5  13   1      160.25      178.50      7.96 o 
   6  13   1      179.89      164.66      7.68 o 
   7  13   1       47.37       47.65      7.04 o 
   8  13   1       47.73       51.24      9.13 o 
   9  13   1        1.97       -2.94      9.71 o 
  10  13   1      313.00      343.77     13.01 o 
  11  13   1       41.58       41.78      8.92 o 
  12  13   1       15.49       15.42     10.89 o 
  13  13   1        0.99        3.20     12.45 o 
   1  14   1     1970.28     1962.21     89.80 o 
   2  14   1      683.92      700.56     17.87 o 
   3  14   1      864.53      871.43     39.04 o 
   4  14   1      174.55      180.86     11.10 o 
   5  14   1     1501.78     1531.56     34.20 o 
   6  14   1       17.21       26.50      7.24 o 
   7  14   1      705.89      754.26     17.91 o 
   8  14   1      177.36      178.18      9.63 o 
   9  14   1        5.65       15.57      8.04 o 
  10  14   1      144.92      159.23     10.11 o 
  11  14   1      203.51      194.21     11.42 o 
  12  14   1        1.69        6.13      8.98 o 
  13  14   1       15.74       13.14      9.22 o 
   1  15   1      299.59      298.94     13.42 o 
   2  15   1     1261.98     1258.40     72.15 o 
   3  15   1       12.69       11.01      5.66 o 
   4  15   1      235.68      241.64     11.56 o 
   5  15   1      176.38      163.15     10.12 o 
   6  15   1      427.17      450.06     10.23 o 
   7  15   1      125.03      131.03      7.22 o 
   8  15   1        6.82        9.86      8.05 o 
   9  15   1      113.95      115.59      8.35 o 
  10  15   1       79.05       79.24      8.41 o 
  11  15   1       18.95       13.96     11.38 o 
  12  15   1       13.72       19.67     11.49 o 
  13  15   1       76.73       56.97     11.42 o 
   1  16   1      154.23      157.11     10.02 o 
   2  16   1      253.29      240.98     17.01 o 
   3  16   1      879.25      921.86     16.20 o 
   4  16   1      182.44      167.53      8.68 o 
   5  16   1      779.22      791.69     34.42 o 
   6  16   1       99.31       90.69      9.46 o 
   7  16   1       10.49       21.85      6.91 o 
   8  16   1       33.59       27.61      6.75 o 
   9  16   1       75.56       84.08      7.79 o 
  10  16   1       54.50       56.01      7.94 o 
  11  16   1       59.35       72.87     10.20 o 
  12  16   1        9.58        5.23     10.00 o 
  13  16   1        9.63       15.53      9.51 o 
   1  17   1      241.00      238.81     11.78 o 
   2  17   1      951.64      953.23     19.62 o 
   3  17   1        0.44       -3.51      6.27 o 
   4  17   1       49.58       52.43      6.68 o 
   5  17   1      156.51      149.64      8.84 o 
   6  17   1        5.00       10.89      8.57 o 
   7  17   1      544.56      581.06     36.32 o 
   8  17   1       70.56       56.31      8.92 o 
   9  17   1      142.91      152.40     10.59 o 
  10  17   1       32.21       22.48      8.42 o 
  11  17   1       38.11       36.34      8.64 o 
  12  17   1       12.90       15.20     10.25 o 
   1  18   1      166.87      196.54     12.68 o 
   2  18   1       53.68       46.51      7.64 o 
   3  18   1      319.49      330.60      9.32 o 
   4  18   1      221.48      222.01      9.46 o 
   5  18   1       62.41       69.70      7.60 o 
   6  18   1       24.62       27.15      6.85 o 
   7  18   1      103.29       98.00      8.96 o 
   8  18   1       93.00       83.76      9.64 o 
   9  18   1      127.18      123.66      8.18 o 
  10  18   1       41.99       58.14      9.82 o 
  11  18   1       62.38       65.84     10.27 o 
  12  18   1       23.44       18.39     10.46 o 
   1  19   1      992.93     1002.59     26.96 o 
   2  19   1      336.68      368.38     13.60 o 
   3  19   1      244.07      244.81      8.74 o 
   4  19   1      350.59      309.21      9.67 o 
   5  19   1      182.79      173.04      8.63 o 
   6  19   1      294.37      272.36      9.90 o 
   7  19   1        1.10       -0.10      7.97 o 
   8  19   1      112.52      116.00     11.47 o 
   9  19   1      214.48      216.11     11.11 o 
  10  19   1        3.97       11.94      7.68 o 
  11  19   1       36.57       57.27     12.27 o 
  12  19   1       24.85       15.87     10.11 o 
   1  20   1      827.19      866.76     17.57 o 
   2  20   1      631.05      666.30     19.83 o 
   3  20   1      384.68      385.01     11.57 o 
   4  20   1      180.69      172.18      9.57 o 
   5  20   1      297.43      296.41      9.21 o 
   6  20   1       90.89       90.14      7.96 o 
   7  20   1      141.18      177.23     11.42 o 
   8  20   1       53.21       58.75      7.66 o 
   9  20   1       39.99       33.23      8.83 o 
  10  20   1       35.95       38.74      9.71 o 
  11  20   1        0.01       -9.38      9.38 o 
  12  20   1       49.48       43.97     12.90 o 
   1  21   1      432.59      438.91      9.76 o 
   2  21   1      653.64      672.25     15.56 o 
   3  21   1      617.67      638.23     12.60 o 
   4  21   1       10.92       18.21      7.21 o 
   5  21   1      524.39      524.82     22.27 o 
   6  21   1      136.18      140.39      7.12 o 
   7  21   1      397.26      396.60     12.13 o 
   8  21   1       31.37       42.60      8.84 o 
   9  21   1       39.08       30.17     15.23 o 
  10  21   1       31.51       26.79      8.37 o 
  11  21   1       13.95       27.08     12.10 o 
   1  22   1     1597.50     1697.67     40.28 o 
   2  22   1      592.47      596.54      9.95 o 
   3  22   1      495.85      481.22     11.37 o 
   4  22   1      106.76      120.12      8.11 o 
   5  22   1      199.71      173.15      8.34 o 
   6  22   1      458.32      433.12     19.29 o 
   7  22   1       31.89       32.21      6.65 o 
   8  22   1      138.79      147.11      9.10 o 
   9  22   1      106.50      122.25     11.79 o 
  10  22   1        3.02       -4.89     11.64 o 
  11  22   1       13.78        8.72     10.42 o 
   1  23   1     1426.77     1446.90     37.85 o 
   2  23   1       18.18       12.61      6.78 o 
   3  23   1      535.06      532.17     22.37 o 
   4  23   1      126.85      129.44      9.03 o 
   5  23   1      127.07      116.91      9.23 o 
   6  23   1       18.20       14.56      6.73 o 
   7  23   1      184.18      186.43     10.23 o 
   8  23   1       70.74       70.41      7.68 o 
   9  23   1       37.60       38.61      7.80 o 
  10  23   1       25.63       27.59      7.39 o 
   1  24   1      408.00      420.44     11.63 o 
   2  24   1      194.42      198.91      8.00 o 
   3  24   1      131.50      132.83      7.11 o 
   4  24   1      202.70      207.12      9.72 o 
   5  24   1       14.51        5.86      9.01 o 
   6  24   1      126.13      109.07      9.00 o 
   7  24   1       62.90       60.95      7.57 o 
   8  24   1      173.79      162.67     11.33 o 
   9  24   1       30.71       29.82      7.48 o 
  10  24   1       46.40       37.90      7.96 o 
   1  25   1      782.43      809.39     31.86 o 
   2  25   1      310.34      292.61     10.22 o 
   3  25   1       28.51       29.58      7.59 o 
   4  25   1       79.35       86.30      7.31 o 
   5  25   1       70.28       61.78      9.09 o 
   6  25   1       37.07       35.49      8.53 o 
   7  25   1       17.14       16.50     11.03 o 
   8  25   1       45.36       51.05     11.86 o 
   9  25   1       50.37       42.94      8.17 o 
   1  26   1       45.48       51.07      7.59 o 
   2  26   1       57.65       61.37      7.92 o 
   3  26   1       46.62       52.37      7.02 o 
   4  26   1       21.75       25.58      7.18 o 
   5  26   1       12.94       18.73      9.85 o 
   6  26   1       18.74        7.19      9.68 o 
   7  26   1       26.86       21.91     11.46 o 
   8  26   1       26.50       16.53      9.51 o 
   9  26   1       34.73       27.84     12.03 o 
   1  27   1      251.56      251.47     10.45 o 
   2  27   1       54.12       51.27      8.55 o 
   3  27   1       89.42       86.87      8.38 o 
   4  27   1       12.59        9.91      6.28 o 
   5  27   1       42.18       49.83      7.91 o 
   6  27   1        3.85        7.98      8.06 o 
   7  27   1        1.89       -2.10      8.48 o 
   8  27   1       21.62       14.16     12.10 o 
   1  28   1       11.60        4.07      8.11 o 
   2  28   1       72.42       74.59      9.08 o 
   3  28   1       15.77       16.20      7.91 o 
   4  28   1       47.44       50.20      7.87 o 
   5  28   1       28.12       21.53      9.55 o 
   6  28   1       19.69       12.96      9.09 o 
   7  28   1       36.46       34.32     10.08 o 
   8  28   1       66.90       42.55     12.47 o 
   1  29   1       44.44       40.35      9.09 o 
   2  29   1       32.56       25.38      8.27 o 
   3  29   1       33.78       25.21      8.70 o 
   4  29   1       27.07       26.93     10.12 o 
   5  29   1       30.76       26.02      7.97 o 
   6  29   1        0.48        5.12     10.12 o 
   7  29   1       58.27       50.46      8.07 o 
   1  30   1        0.00        8.54      8.00 o 
   2  30   1       18.22       17.99      9.36 o 
   3  30   1       15.93       18.96      9.51 o 
   4  30   1       51.39       40.68     10.55 o 
   5  30   1       27.73       25.01     11.84 o 
   6  30   1        3.33        4.22      8.48 o 
   1  31   1       22.73       12.24      9.21 o 
   2  31   1        4.78        7.76      9.43 o 
   3  31   1      109.69       87.18     10.16 o 
   4  31   1        6.87        7.51     11.03 o 
   5  31   1       55.33       42.96     12.62 o 
   1  32   1       35.24       29.03      9.07 o 
   2  32   1        5.79        0.34      8.18 o 
   3  32   1       60.46       49.72     10.86 o 
   4  32   1       15.00        1.72     20.31 o 
   1  33   1       24.96       23.40     10.16 o 
   2   0   2      864.25      785.94     22.05 o 
   4   0   2    22857.19    24824.45   1718.64 o 
   6   0   2     2388.78     2450.40     38.33 o 
   8   0   2       11.51       11.68      6.85 o 
  10   0   2      558.89      557.17     15.31 o 
  12   0   2       10.66        3.90      8.75 o 
  14   0   2       51.86       46.41     13.01 o 
   1   1   2     9498.48     8840.79     88.10 o 
   2   1   2     4115.07     3703.67    121.50 o 
   3   1   2     9181.37     9450.04    223.04 o 
   4   1   2      325.12      301.48     10.29 o 
   5   1   2     1019.52     1054.93     17.14 o 
   6   1   2     1546.04     1499.66     26.44 o 
   7   1   2      178.84      192.12      8.26 o 
   8   1   2       57.27       65.18      5.43 o 
   9   1   2      799.69      900.42     24.24 o 
  10   1   2       51.96       57.44      5.48 o 
  11   1   2      104.88      110.88      7.07 o 
  12   1   2      116.62      106.52      6.53 o 
  13   1   2       84.91       98.07      9.37 o 
  14   1   2        6.30        4.71      8.76 o 
   0   2   2    36699.66    46150.89    404.15 o 
   1   2   2     2152.10     1928.67     84.00 o 
   2   2   2     3952.24     3797.66     36.52 o 
   3   2   2     1127.95     1031.02     48.86 o 
   4   2   2     2027.55     1780.99     49.43 o 
   5   2   2     2944.57     3024.59     30.87 o 
   6   2   2     3117.13     2982.26     86.68 o 
   7   2   2      330.95      353.43     13.12 o 
   8   2   2      485.60      505.42     14.12 o 
   9   2   2       14.85       16.67      5.29 o 
  10   2   2       29.67       31.69      5.88 o 
  11   2   2      211.14      227.80      7.93 o 
  12   2   2       52.28       60.33      5.89 o 
  13   2   2        6.72        7.19      7.41 o 
  14   2   2        2.59        6.14      8.74 o 
   0   3   2     5399.51     5302.60     60.82 o 
   1   3   2     4166.41     3912.54    153.17 o 
   2   3   2    11085.58    10673.04    252.08 o 
   3   3   2      131.68      115.39     11.38 o 
   4   3   2      817.74      711.16     22.35 o 
   5   3   2      190.12      200.33      7.80 o 
   6   3   2       30.81       39.91      6.33 o 
   7   3   2        3.26        9.25      4.89 o 
   8   3   2      799.25      855.14     18.89 o 
   9   3   2      498.01      471.31      8.77 o 
  10   3   2       60.93       62.32      6.10 o 
  11   3   2        5.04        0.93      5.36 o 
  12   3   2      104.72      101.86      7.49 o 
  13   3   2       40.69       43.09      7.51 o 
  14   3   2        3.63        4.30      7.14 o 
   0   4   2      756.99      605.19     32.11 o 
   1   4   2      428.05      380.45     13.38 o 
   2   4   2     3602.61     3365.99     38.17 o 
   3   4   2      572.98      552.37     13.71 o 
   4   4   2     1302.37     1200.26     46.43 o 
   5   4   2      226.98      230.41      8.85 o 
   6   4   2      624.63      638.01     16.14 o 
   7   4   2       66.68       59.44      5.33 o 
   8   4   2     1194.41     1231.08     36.86 o 
   9   4   2       18.79       17.36      4.81 o 
  10   4   2       83.29       84.65      5.71 o 
  11   4   2       62.23       74.33      6.27 o 
  12   4   2       76.01       82.64      6.86 o 
  13   4   2        4.64        5.92      7.64 o 
  14   4   2       25.78       27.22      8.73 o 
   0   5   2    10571.49    10637.17    462.95 o 
   1   5   2     1807.19     1623.45     24.54 o 
   2   5   2      800.33      737.29     26.11 o 
   3   5   2     1701.26     1563.56     61.83 o 
   4   5   2     2458.78     2481.87     81.72 o 
   5   5   2     1152.81     1121.08     24.54 o 
   6   5   2      105.86      109.92      6.58 o 
   7   5   2       41.12       42.85      6.57 o 
   8   5   2      161.14      161.59      6.51 o 
   9   5   2       85.83       97.14      6.55 o 
  10   5   2      126.95      133.33      6.01 o 
  11   5   2       27.06       28.94      5.99 o 
  12   5   2       92.68       96.75      8.09 o 
  13   5   2       25.80       31.34      8.09 o 
  14   5   2        1.92        1.17      8.97 o 
   0   6   2     1171.83     1154.51     25.09 o 
   1   6   2      793.02      736.56     14.98 o 
   2   6   2     1640.62     1520.65     40.10 o 
   3   6   2     2362.07     2291.66     51.43 o 
   4   6   2     1273.55     1190.17     46.84 o 
   5   6   2      151.15      163.55      7.67 o 
   6   6   2      495.81      492.24     10.59 o 
   7   6   2      427.75      476.99     16.48 o 
   8   6   2      511.88      522.60     10.53 o 
   9   6   2      429.43      442.28     10.87 o 
  10   6   2       56.34       60.20      5.92 o 
  11   6   2       83.36       90.05      6.08 o 
  12   6   2       55.10       67.91      7.58 o 
  13   6   2       33.04       33.84      8.31 o 
  14   6   2        1.78       -0.09      8.15 o 
   0   7   2     2104.78     1901.10     44.30 o 
   1   7   2     2074.17     2038.16     52.34 o 
   2   7   2      347.43      376.45     12.09 o 
   3   7   2       89.77       96.68      7.88 o 
   4   7   2     1850.19     1805.46     20.32 o 
   5   7   2      100.45       90.27      7.39 o 
   6   7   2      921.50      906.88     37.24 o 
   7   7   2       96.07      111.18      7.86 o 
   8   7   2      478.48      489.45     11.67 o 
   9   7   2       24.21       25.60      5.35 o 
  10   7   2      115.11      112.35      6.18 o 
  11   7   2      136.68      153.22      7.36 o 
  12   7   2      207.71      224.23     10.61 o 
  13   7   2       68.10       60.57      8.76 o 
  14   7   2        9.72        8.97      9.62 o 
   0   8   2     1313.26     1279.29     94.51 o 
   1   8   2     2195.32     2197.69     23.06 o 
   2   8   2     1235.46     1365.62     20.18 o 
   3   8   2       96.09      102.88      7.73 o 
   4   8   2      633.84      643.82     17.75 o 
   5   8   2     1200.83     1257.54     31.22 o 
   6   8   2     1070.80     1073.23     30.00 o 
   7   8   2       56.40       61.85      6.77 o 
   8   8   2       88.70       85.67      6.64 o 
   9   8   2      272.63      268.88      7.84 o 
  10   8   2      482.50      509.35     10.10 o 
  11   8   2       28.00       28.57      8.55 o 
  12   8   2      180.66      178.10      9.87 o 
  13   8   2       78.47       85.68     10.77 o 
  14   8   2       53.65       57.03     11.40 o 
   0   9   2     6023.96     6236.25    356.25 o 
   1   9   2      186.41      187.08      9.24 o 
   2   9   2      757.67      741.14     19.91 o 
   3   9   2      248.68      254.68     16.83 o 
   4   9   2     1082.10     1142.98     54.11 o 
   5   9   2      115.53      101.10      7.24 o 
   6   9   2       49.40       56.16      5.58 o 
   7   9   2      551.04      582.14     10.95 o 
   8   9   2     2339.74     2434.79     49.19 o 
   9   9   2      203.48      192.27      7.11 o 
  10   9   2      760.19      790.53     14.90 o 
  11   9   2      174.26      175.82      9.18 o 
  12   9   2        3.93        2.78      8.62 o 
  13   9   2       19.14       20.88     11.16 o 
  14   9   2       16.69       13.08      9.02 o 
   0  10   2     3080.82     3396.02    114.98 o 
   1  10   2      809.53      776.88     12.81 o 
   2  10   2      405.69      450.24     11.31 o 
   3  10   2     1084.27     1212.31     36.02 o 
   4  10   2     1017.70     1003.50     56.26 o 
   5  10   2      199.20      179.22      8.13 o 
   6  10   2      217.83      217.61      7.96 o 
   7  10   2       38.81       37.99      6.25 o 
   8  10   2      884.74      889.18     11.22 o 
   9  10   2       72.86       75.79      6.67 o 
  10  10   2      445.62      451.96     18.44 o 
  11  10   2        6.73        1.23      6.66 o 
  12  10   2       74.51       77.12     12.55 o 
  13  10   2        8.08        4.34      9.15 o 
  14  10   2       30.06       32.97     12.06 o 
   0  11   2     2847.33     2897.94     36.31 o 
   1  11   2      252.20      259.49      8.21 o 
   2  11   2      385.33      387.43     12.06 o 
   3  11   2       98.86      105.07      7.94 o 
   4  11   2     3554.15     3943.64    184.44 o 
   5  11   2      132.23      140.56      7.29 o 
   6  11   2      358.87      370.44      9.98 o 
   7  11   2      323.15      338.73      8.79 o 
   8  11   2        5.41        9.04      5.90 o 
   9  11   2      350.56      342.92      8.72 o 
  10  11   2      699.32      702.13     13.73 o 
  11  11   2       54.93       50.30      7.62 o 
  12  11   2        3.52        4.51      8.09 o 
  13  11   2        3.10        8.02      9.21 o 
   0  12   2     1565.73     1663.04     55.83 o 
   1  12   2     4039.86     4235.44     61.33 o 
   2  12   2      657.75      717.53     11.51 o 
   3  12   2      845.62      947.11     22.99 o 
   4  12   2      248.19      282.31     11.57 o 
   5  12   2      770.93      780.81     34.22 o 
   6  12   2      221.02      227.00      7.99 o 
   7  12   2     1521.91     1581.92     27.38 o 
   8  12   2      129.82      124.49      7.28 o 
   9  12   2      400.42      421.57     21.86 o 
  10  12   2       46.78       53.03      7.85 o 
  11  12   2       57.83       55.06      7.82 o 
  12  12   2       12.81       16.73      8.79 o 
  13  12   2       19.10       11.33      9.28 o 
   0  13   2      277.92      276.51     12.37 o 
   1  13   2      107.47      117.75      7.39 o 
   2  13   2      292.50      308.63      8.60 o 
   3  13   2      100.54      107.87      8.10 o 
   4  13   2      380.26      353.77     11.29 o 
   5  13   2      290.00      267.03     13.25 o 
   6  13   2      545.65      561.34     24.20 o 
   7  13   2      219.02      209.54      7.84 o 
   8  13   2       33.04       33.48      6.44 o 
   9  13   2       57.21       49.25      9.03 o 
  10  13   2      225.07      224.20      9.53 o 
  11  13   2        7.05       10.95      9.14 o 
  12  13   2       31.15       35.17     11.15 o 
  13  13   2       63.74       53.54     14.24 o 
   0  14   2      448.09      457.22     34.30 o 
   1  14   2      863.18      867.12     13.66 o 
   2  14   2       86.32       86.99      6.89 o 
   3  14   2       44.29       47.88      7.63 o 
   4  14   2        2.33        6.63      8.59 o 
   5  14   2      345.96      359.52     14.01 o 
   6  14   2      386.57      380.94      9.84 o 
   7  14   2       29.50       28.81      5.68 o 
   8  14   2      110.50      108.93      6.60 o 
   9  14   2      222.19      232.22     12.74 o 
  10  14   2       87.35       82.31      8.66 o 
  11  14   2       14.04        8.25      8.33 o 
  12  14   2        9.35       16.10     11.09 o 
  13  14   2        5.98       -4.59     10.14 o 
   0  15   2     1976.61     2076.31    158.99 o 
   1  15   2      569.64      571.11     11.82 o 
   2  15   2      416.46      454.48     15.02 o 
   3  15   2      327.18      307.31     11.39 o 
   4  15   2       84.76       84.07      8.16 o 
   5  15   2       68.06       64.40      7.32 o 
   6  15   2     1050.84     1081.22     43.81 o 
   7  15   2       63.61       64.40      6.14 o 
   8  15   2       36.23       52.69      8.72 o 
   9  15   2      129.60      130.85     10.37 o 
  10  15   2      188.73      158.29      9.84 o 
  11  15   2       26.45       26.58     11.19 o 
  12  15   2       46.98       52.71     22.21 o 
  13  15   2       31.54       31.85     11.43 o 
   0  16   2      588.72      601.68     16.78 o 
   1  16   2      146.83      153.39      6.22 o 
   2  16   2      233.99      259.53     10.28 o 
   3  16   2      415.62      415.34     12.04 o 
   4  16   2       91.33       90.83      9.70 o 
   5  16   2        6.64        8.56      8.57 o 
   6  16   2       26.22       26.73      5.66 o 
   7  16   2      206.18      207.64      9.15 o 
   8  16   2       83.16       83.09      7.70 o 
   9  16   2       23.39       32.13      8.02 o 
  10  16   2       14.63       22.42      6.97 o 
  11  16   2      105.49      110.63     10.93 o 
  12  16   2       94.40       64.63      9.76 o 
  13  16   2        9.02        4.68     18.11 o 
   0  17   2     1583.45     1745.85     37.94 o 
   1  17   2      534.20      546.24     14.01 o 
   2  17   2      698.74      772.48     18.29 o 
   3  17   2       73.92       83.76      7.85 o 
   4  17   2      213.65      221.50     11.38 o 
   5  17   2      648.46      684.49     27.37 o 
   6  17   2       44.75       38.72      7.51 o 
   7  17   2       91.00       89.96      9.24 o 
   8  17   2      288.41      299.62     19.80 o 
   9  17   2       34.93       31.87      8.66 o 
  10  17   2      172.74      190.27     11.89 o 
  11  17   2       72.97       73.63     10.30 o 
  12  17   2       39.89       39.33     10.49 o 
   0  18   2      974.93     1030.25     27.94 o 
   1  18   2       58.28       59.15      6.37 o 
   2  18   2      146.44      149.60      8.45 o 
   3  18   2      671.60      694.79     17.38 o 
   4  18   2      582.01      568.28     20.63 o 
   5  18   2       74.87       77.83      8.78 o 
   6  18   2       72.14       66.78      7.69 o 
   7  18   2      237.94      247.95     12.52 o 
   8  18   2      135.29      125.78      8.90 o 
   9  18   2       47.46       55.55      7.87 o 
  10  18   2       13.58       12.48      8.34 o 
  11  18   2       77.91       73.50      9.24 o 
  12  18   2       25.44       23.63     10.29 o 
   0  19   2     1555.40     1635.49     36.26 o 
   1  19   2      149.02      164.55      8.69 o 
   2  19   2      546.45      595.56     39.20 o 
   3  19   2      565.63      617.11     16.18 o 
   4  19   2      125.36      111.38     14.77 o 
   5  19   2       36.34       39.92      8.15 o 
   6  19   2       46.19       57.30      7.35 o 
   7  19   2       24.87       20.77      8.31 o 
   8  19   2       73.71       87.80     17.61 o 
   9  19   2       37.42       30.47     10.04 o 
  10  19   2       68.55       78.73     10.38 o 
  11  19   2       66.63       63.91      9.99 o 
  12  19   2       50.15       36.36     11.22 o 
   0  20   2     1858.70     1873.43     39.25 o 
   1  20   2      348.87      367.46     13.45 o 
   2  20   2     1366.70     1354.51     96.72 o 
   3  20   2       33.12       29.52      9.11 o 
   4  20   2      147.35      148.67     15.29 o 
   5  20   2      428.10      419.30     12.52 o 
   6  20   2       62.19       55.05      7.92 o 
   7  20   2        2.85        6.65      7.43 o 
   8  20   2       65.11       71.56      9.73 o 
   9  20   2       15.80       29.32     10.36 o 
  10  20   2       14.24       12.39      9.70 o 
  11  20   2       77.88       77.43     10.87 o 
   0  21   2      409.64      476.03     13.93 o 
   1  21   2     1115.91     1211.48     22.82 o 
   2  21   2       83.26       90.99     11.25 o 
   3  21   2      719.35      719.40     47.49 o 
   4  21   2      290.06      269.20     10.02 o 
   5  21   2      477.00      439.07     22.27 o 
   6  21   2       51.93       44.71      7.68 o 
   7  21   2       58.05       47.43      8.03 o 
   8  21   2      104.67       99.53     10.81 o 
   9  21   2        3.59        4.56      9.03 o 
  10  21   2       34.14       25.89     12.11 o 
  11  21   2       18.82        9.62     11.13 o 
   0  22   2      330.94      374.62     14.68 o 
   1  22   2      543.95      570.04     24.87 o 
   2  22   2      669.83      723.27     24.98 o 
   3  22   2      155.98      154.58      7.81 o 
   4  22   2       72.86       71.50      6.84 o 
   5  22   2      113.96      124.55      9.51 o 
   6  22   2        7.32       12.57      8.63 o 
   7  22   2        8.96        6.55      8.91 o 
   8  22   2       78.16       86.66     11.05 o 
   9  22   2        7.41        3.17     11.68 o 
  10  22   2       28.61       18.38     10.28 o 
  11  22   2       37.56       33.31     18.23 o 
   0  23   2      433.76      416.61     22.20 o 
   1  23   2      293.79      315.15     32.11 o 
   2  23   2      112.38       96.55     10.92 o 
   3  23   2        8.96       10.78      8.25 o 
   4  23   2      389.95      363.61     22.38 o 
   5  23   2      192.71      169.53     13.36 o 
   6  23   2        0.17       -4.22      8.87 o 
   7  23   2        9.60        9.50      8.51 o 
   8  23   2       83.96       80.88     10.65 o 
   9  23   2       20.24       16.70     11.53 o 
  10  23   2       15.72       14.79      9.79 o 
   0  24   2      196.27      211.65     18.70 o 
   1  24   2       83.71       84.88      9.77 o 
   2  24   2      216.38      239.70     10.96 o 
   3  24   2      145.02      148.75     16.40 o 
   4  24   2      544.58      562.28     28.23 o 
   5  24   2      115.12      104.56      9.23 o 
   6  24   2       10.41       10.34      6.21 o 
   7  24   2       14.80        7.48      9.27 o 
   8  24   2       78.08       61.61     10.04 o 
   9  24   2        4.84        1.78      7.97 o 
  10  24   2       14.04       18.49      9.83 o 
   0  25   2       71.01       62.48     10.10 o 
   1  25   2       30.56       32.18      7.98 o 
   2  25   2       27.09       24.61      8.07 o 
   3  25   2      133.30      116.43     10.70 o 
   4  25   2      201.48      178.19     10.98 o 
   5  25   2       17.09       20.44      9.12 o 
   6  25   2       85.46       76.45      8.25 o 
   7  25   2       74.45       63.46      8.62 o 
   8  25   2       35.47       27.89      9.67 o 
   9  25   2       16.05       15.91     14.45 o 
   0  26   2      134.64      112.80     10.83 o 
   1  26   2       42.91       39.96      6.74 o 
   2  26   2       59.12       51.57      6.27 o 
   3  26   2        9.01       14.01      8.28 o 
   4  26   2       34.51       38.46      7.96 o 
   5  26   2       16.67       16.46      9.35 o 
   6  26   2      102.08       86.48      9.60 o 
   7  26   2        4.15        3.94      6.67 o 
   8  26   2      143.60      110.87      9.81 o 
   0  27   2        9.09       -0.47     10.61 o 
   1  27   2       35.20       30.70      8.31 o 
   2  27   2      124.50      131.83      7.53 o 
   3  27   2       20.05       13.75      6.77 o 
   4  27   2       51.64       43.20      9.36 o 
   5  27   2       44.71       38.94      7.95 o 
   6  27   2       10.79       10.36      8.60 o 
   7  27   2       29.77       16.19     10.87 o 
   8  27   2       13.03        3.73      9.74 o 
   0  28   2      193.82      189.57     21.72 o 
   1  28   2       13.32        7.83      8.11 o 
   2  28   2      133.54      117.91      9.90 o 
   3  28   2        3.96        4.95      7.74 o 
   4  28   2       78.01       76.21      8.20 o 
   5  28   2       11.71        3.28      8.78 o 
   6  28   2       74.54       62.26     10.76 o 
   7  28   2        3.97        4.49      9.45 o 
   0  29   2       27.88       18.05     12.39 o 
   1  29   2        1.53        2.23      6.96 o 
   2  29   2       77.63       71.13      9.73 o 
   3  29   2        1.65        8.42      7.41 o 
   4  29   2        5.32        8.65      7.68 o 
   5  29   2       12.86       15.82     10.68 o 
   6  29   2       18.63       13.40      9.52 o 
   0  30   2       37.45       32.76     10.62 o 
   1  30   2       16.71       12.99      8.11 o 
   2  30   2       89.59       73.69      9.46 o 
   3  30   2       58.25       53.97      8.53 o 
   4  30   2       25.29       19.31      7.92 o 
   5  30   2       55.57       38.47      8.96 o 
   0  31   2       29.87       12.38     12.83 o 
   1  31   2        7.70        3.57      7.73 o 
   2  31   2        7.34        5.62      9.59 o 
   3  31   2        3.67        3.43      9.93 o 
   4  31   2       10.71        6.06      9.50 o 
   0  32   2       22.48       14.70     15.07 o 
   1  32   2       41.74       22.22     10.07 o 
   2  32   2        9.62        3.84     10.25 o 
   3  32   2      142.88       83.58     20.03 o 
   2   0   3     1384.96     1344.56     33.56 o 
   4   0   3     5860.30     5911.21     48.08 o 
   6   0   3      145.71      129.77     10.11 o 
   8   0   3      171.08      169.25      9.22 o 
  10   0   3      522.32      545.24     13.92 o 
  12   0   3       65.39       53.25     10.13 o 
  14   0   3       76.15       73.42     10.62 o 
   1   1   3      675.31      592.48     19.11 o 
   2   1   3      124.12      119.85     10.96 o 
   3   1   3     1234.26     1187.03     25.67 o 
   4   1   3     1278.18     1386.73     16.31 o 
   5   1   3     3588.67     3509.15     68.05 o 
   6   1   3      875.02      933.71     17.49 o 
   7   1   3      248.21      230.25      8.24 o 
   8   1   3      218.63      220.88      8.31 o 
   9   1   3      300.82      335.93      9.07 o 
  10   1   3       40.58       38.21      6.43 o 
  11   1   3       39.71       42.99      5.84 o 
  12   1   3       70.57       61.93      5.87 o 
  13   1   3        4.54        3.99      5.57 o 
  14   1   3        2.91        9.26      8.30 o 
   1   2   3      719.79      707.50     26.57 o 
   2   2   3     1513.15     1423.67     20.39 o 
   3   2   3     3095.93     3294.79     50.12 o 
   4   2   3     1567.37     1596.77     26.51 o 
   5   2   3      758.11      740.87     21.19 o 
   6   2   3      194.07      183.64      8.69 o 
   7   2   3       24.69       19.48      6.09 o 
   8   2   3      675.04      676.85     17.97 o 
   9   2   3        6.76       10.11      6.21 o 
  10   2   3      152.28      150.61      6.76 o 
  11   2   3      106.49      112.70      6.86 o 
  12   2   3       47.32       46.84      6.23 o 
  13   2   3       85.96       74.72      7.11 o 
  14   2   3        1.68        9.22      8.31 o 
   1   3   3     2769.79     2630.72     79.80 o 
   2   3   3     2811.98     2849.62     32.84 o 
   3   3   3      672.53      702.96     17.65 o 
   4   3   3      459.84      480.67     11.76 o 
   5   3   3     1118.33     1108.70     37.76 o 
   6   3   3      564.57      576.92     10.98 o 
   7   3   3      230.05      221.03     10.68 o 
   8   3   3       12.11       13.36      6.18 o 
   9   3   3      168.37      157.46      7.64 o 
  10   3   3        4.85       11.55      4.59 o 
  11   3   3       30.08       35.04      5.94 o 
  12   3   3        2.19       -5.43      6.24 o 
  13   3   3       26.16       19.95      7.38 o 
  14   3   3       52.85       38.50      8.79 o 
   1   4   3     1716.55     1662.76     22.01 o 
   2   4   3     1544.35     1563.36     24.29 o 
   3   4   3     5646.21     5523.88    136.22 o 
   4   4   3      885.59      944.26     36.81 o 
   5   4   3      119.75      106.98      7.87 o 
   6   4   3      537.25      535.83     22.89 o 
   7   4   3       82.76       77.21      5.70 o 
   8   4   3      152.02      153.53      7.61 o 
   9   4   3       78.92       79.82      6.14 o 
  10   4   3       70.40       80.51      5.99 o 
  11   4   3       87.50      100.95      6.71 o 
  12   4   3       76.45       76.82      6.42 o 
  13   4   3      144.53      153.54      7.77 o 
  14   4   3       18.29       13.95      7.75 o 
   1   5   3     2496.12     2451.20     72.76 o 
   2   5   3      920.13      894.08     50.88 o 
   3   5   3      462.29      500.07     12.15 o 
   4   5   3     2014.87     1869.11     58.78 o 
   5   5   3      120.99      123.07      7.66 o 
   6   5   3      256.02      290.35     20.06 o 
   7   5   3      335.69      330.13      9.92 o 
   8   5   3       19.71       12.09      6.84 o 
   9   5   3      244.80      259.16      8.26 o 
  10   5   3       20.73       20.41      5.74 o 
  11   5   3       22.74       26.15      5.93 o 
  12   5   3       46.54       49.60      6.92 o 
  13   5   3        3.53        4.74      6.84 o 
  14   5   3       44.90       36.49     10.33 o 
   1   6   3      484.27      487.31     18.99 o 
   2   6   3      390.74      383.23     12.30 o 
   3   6   3      522.77      520.29     11.14 o 
   4   6   3     1430.50     1426.52     49.84 o 
   5   6   3      129.57      133.51      8.54 o 
   6   6   3       92.18       92.37      7.52 o 
   7   6   3       36.72       39.02      7.65 o 
   8   6   3      242.96      247.74     16.70 o 
   9   6   3       83.20       86.61      6.97 o 
  10   6   3       15.75       23.11      6.00 o 
  11   6   3      131.05      146.75     12.73 o 
  12   6   3       74.47       79.26      8.04 o 
  13   6   3       74.24       74.26      8.56 o 
  14   6   3       14.86       13.88      9.66 o 
   1   7   3      823.99      854.26     15.88 o 
   2   7   3       21.80       32.67      6.52 o 
   3   7   3     1193.97     1199.11     17.39 o 
   4   7   3      517.61      449.84     11.07 o 
   5   7   3      294.06      316.29     17.00 o 
   6   7   3      246.44      234.38      9.36 o 
   7   7   3      459.43      468.83     22.07 o 
   8   7   3       56.09       65.68      8.46 o 
   9   7   3       40.58       51.01      6.73 o 
  10   7   3       30.38       39.38      6.01 o 
  11   7   3      120.73      118.10      7.75 o 
  12   7   3       35.29       34.02      6.92 o 
  13   7   3        5.73        6.29      7.04 o 
  14   7   3       13.25       10.53     10.19 o 
   1   8   3     5362.26     5529.38    177.26 o 
   2   8   3      374.71      334.20     10.69 o 
   3   8   3      601.40      567.18     13.06 o 
   4   8   3     1344.22     1345.51     25.81 o 
   5   8   3      238.67      246.99      8.68 o 
   6   8   3      189.02      195.64      8.94 o 
   7   8   3       45.96       50.54      7.19 o 
   8   8   3      109.77      116.97      6.92 o 
   9   8   3       12.91        7.01      5.85 o 
  10   8   3       11.30       12.89      6.09 o 
  11   8   3       78.95       87.45      7.29 o 
  12   8   3        1.87        8.46      7.52 o 
  13   8   3       11.17        5.49      8.14 o 
  14   8   3        4.51        8.86     16.03 o 
   1   9   3     2347.89     2695.21     63.37 o 
   2   9   3      594.54      608.43     14.19 o 
   3   9   3      199.98      193.86      8.77 o 
   4   9   3      673.04      676.83     24.75 o 
   5   9   3       69.51       71.39      5.70 o 
   6   9   3      283.06      297.46      8.21 o 
   7   9   3     1318.93     1382.28     60.00 o 
   8   9   3      457.52      455.13     13.92 o 
   9   9   3      205.11      202.64      7.89 o 
  10   9   3        6.05        3.91      5.85 o 
  11   9   3       42.72       39.67      6.52 o 
  12   9   3       47.98       56.09      7.93 o 
  13   9   3       14.03       13.96      9.48 o 
   1  10   3     4374.98     4457.89     34.26 o 
   2  10   3     2620.96     3000.49     37.98 o 
   3  10   3      480.83      468.94     15.97 o 
   4  10   3       60.46       53.31      5.77 o 
   5  10   3      934.84      937.09     35.26 o 
   6  10   3      548.13      544.40     25.76 o 
   7  10   3      941.01      976.79     36.55 o 
   8  10   3      728.70      739.51     20.64 o 
   9  10   3       59.57       63.71      6.27 o 
  10  10   3      132.59      134.48      9.75 o 
  11  10   3       98.39       96.81      8.43 o 
  12  10   3       24.33       22.14      8.16 o 
  13  10   3      111.80       95.02     13.11 o 
   1  11   3      788.62      819.82     22.45 o 
   2  11   3      485.49      471.05     11.00 o 
   3  11   3      138.44      126.45      7.82 o 
   4  11   3      265.57      266.58     11.91 o 
   5  11   3      613.66      572.27     16.32 o 
   6  11   3      140.58      147.39      9.79 o 
   7  11   3     2153.26     2282.17     88.86 o 
   8  11   3       59.49       64.43      7.49 o 
   9  11   3      555.66      553.85     23.01 o 
  10  11   3      127.43      127.90      7.19 o 
  11  11   3      106.55      103.30      7.86 o 
  12  11   3       87.81       91.93     10.93 o 
  13  11   3       46.28       54.92      9.75 o 
   1  12   3      355.55      357.02      9.52 o 
   2  12   3      310.91      346.49     10.15 o 
   3  12   3     1381.16     1466.32     50.02 o 
   4  12   3       85.03       94.69      7.57 o 
   5  12   3     1684.95     1762.60     71.82 o 
   6  12   3      142.50      153.30      7.99 o 
   7  12   3     1282.47     1359.15     95.57 o 
   8  12   3       35.69       37.17      8.34 o 
   9  12   3      364.33      380.96     18.89 o 
  10  12   3      127.32      115.94      7.43 o 
  11  12   3       15.07       13.05      7.20 o 
  12  12   3       22.93       24.35      8.29 o 
  13  12   3       65.76       69.33     11.98 o 
   1  13   3      171.10      192.17      8.57 o 
   2  13   3      233.62      238.24      8.67 o 
   3  13   3      324.98      323.00      9.30 o 
   4  13   3      261.62      277.04      9.98 o 
   5  13   3      261.02      282.46     15.57 o 
   6  13   3      918.32      936.43     42.14 o 
   7  13   3      423.61      424.68     14.81 o 
   8  13   3      289.30      279.86     19.52 o 
   9  13   3      886.41      872.68     29.82 o 
  10  13   3      216.08      193.01      7.57 o 
  11  13   3      104.34       98.10      8.72 o 
  12  13   3        0.52        3.08      8.54 o 
  13  13   3       12.66        9.74      9.97 o 
   1  14   3      740.17      740.65     18.89 o 
   2  14   3      211.24      212.11      8.43 o 
   3  14   3      188.62      195.10     13.13 o 
   4  14   3      123.43      122.85      8.98 o 
   5  14   3       95.66      102.61      8.27 o 
   6  14   3       97.64       93.85     10.44 o 
   7  14   3      132.79      131.10     13.17 o 
   8  14   3      409.84      419.40     28.64 o 
   9  14   3      384.65      379.40     24.20 o 
  10  14   3       19.63       26.45      7.72 o 
  11  14   3      339.85      322.53     24.43 o 
  12  14   3       34.60       41.63      9.18 o 
  13  14   3       61.45       39.58     15.69 o 
   1  15   3      136.17      128.48      6.73 o 
   2  15   3      786.22      804.45     21.12 o 
   3  15   3       23.71       22.13      5.97 o 
   4  15   3      598.80      594.82     19.54 o 
   5  15   3      105.57      111.55      7.62 o 
   6  15   3      309.40      317.44     16.26 o 
   7  15   3      309.14      306.20     24.36 o 
   8  15   3       36.94       33.24      5.97 o 
   9  15   3       66.50       60.49      7.79 o 
  10  15   3       20.33       11.40      7.60 o 
  11  15   3       46.68       55.77     10.49 o 
  12  15   3       70.46       51.96     11.52 o 
   1  16   3      842.52      919.77     24.80 o 
   2  16   3       91.24       90.58      5.96 o 
   3  16   3      391.45      394.31     17.51 o 
   4  16   3      271.59      295.45     10.23 o 
   5  16   3      225.88      228.41     19.03 o 
   6  16   3      112.04      112.90      7.30 o 
   7  16   3      249.22      241.76     13.29 o 
   8  16   3       25.93       26.40      6.52 o 
   9  16   3      559.08      579.30     40.06 o 
  10  16   3       64.74       62.36      8.94 o 
  11  16   3       26.92       25.54      8.64 o 
  12  16   3       79.64       64.30      9.45 o 
   1  17   3      198.39      202.86      8.21 o 
   2  17   3      317.27      339.84      8.70 o 
   3  17   3      733.84      779.77     20.88 o 
   4  17   3      199.82      187.23      9.96 o 
   5  17   3      288.90      301.97     18.04 o 
   6  17   3      183.53      175.42     10.64 o 
   7  17   3       35.83       34.58      7.17 o 
   8  17   3       66.77       68.14      6.49 o 
   9  17   3        7.51       18.14      6.71 o 
  10  17   3       25.84       19.91      8.41 o 
  11  17   3       22.56       25.79      9.55 o 
  12  17   3       26.91       17.19      9.65 o 
   1  18   3       36.97       44.95      7.14 o 
   2  18   3      455.84      487.56     11.22 o 
   3  18   3     1205.04     1257.40     17.40 o 
   4  18   3       59.35       57.33      9.68 o 
   5  18   3      525.78      517.19     12.98 o 
   6  18   3       42.33       26.93      7.33 o 
   7  18   3       22.92       12.30      8.28 o 
   8  18   3       23.00       18.28      6.45 o 
   9  18   3       69.49       49.29      9.43 o 
  10  18   3        8.16       16.77      9.98 o 
  11  18   3       32.07       20.55     10.92 o 
   1  19   3       27.10       25.81      5.99 o 
   2  19   3       20.53       32.98      6.55 o 
   3  19   3      115.70      111.79      8.55 o 
   4  19   3       95.53       78.47      8.18 o 
   5  19   3      454.47      443.38     13.15 o 
   6  19   3      498.32      504.01     42.22 o 
   7  19   3      360.30      358.24     21.15 o 
   8  19   3       34.26       36.10      9.61 o 
   9  19   3       34.39       40.24      8.37 o 
  10  19   3        4.28       -0.83      7.57 o 
  11  19   3       31.59       30.20      8.07 o 
   1  20   3      111.58      115.52      6.34 o 
   2  20   3       55.90       62.04      7.85 o 
   3  20   3     1024.72     1079.98     16.82 o 
   4  20   3      122.15      139.45      9.50 o 
   5  20   3       85.11       94.08     14.51 o 
   6  20   3      144.32      140.16     10.17 o 
   7  20   3      127.65      116.34     16.20 o 
   8  20   3       35.86       37.54     10.64 o 
   9  20   3      129.16      120.44      9.25 o 
  10  20   3       11.74        9.93      7.86 o 
  11  20   3       23.84       10.93      9.51 o 
   1  21   3      527.99      557.65     13.02 o 
   2  21   3      223.10      202.59     13.69 o 
   3  21   3      289.04      286.55     11.73 o 
   4  21   3      271.51      299.12     11.76 o 
   5  21   3       11.74        6.27     14.23 o 
   6  21   3      118.20      116.82     23.14 o 
   7  21   3      124.88      113.03     20.12 o 
   8  21   3       17.51        6.63      8.38 o 
   9  21   3       31.11       30.14      8.92 o 
  10  21   3       12.72       10.37      9.36 o 
   1  22   3      448.37      481.49     19.44 o 
   2  22   3      291.64      283.60     31.15 o 
   3  22   3      432.16      417.47     33.22 o 
   4  22   3       10.63        6.47     10.73 o 
   5  22   3        6.24        4.91     14.85 o 
   6  22   3      100.61       88.27     14.06 o 
   7  22   3       71.54       46.36     10.03 o 
   8  22   3        3.52       10.90      8.14 o 
   9  22   3       98.87       92.73     13.17 o 
  10  22   3       22.52       24.82      8.46 o 
   1  23   3      382.96      395.51     20.75 o 
   2  23   3      384.20      403.09     20.48 o 
   3  23   3       62.67       71.60     13.70 o 
   4  23   3      121.92      131.64     13.69 o 
   5  23   3      533.81      591.16     22.00 o 
   6  23   3       81.79       81.01     11.65 o 
   7  23   3       17.76       18.54      9.70 o 
   8  23   3       60.68       44.61     10.73 o 
   9  23   3       49.10       44.65     11.22 o 
  10  23   3       15.07       14.37     12.17 o 
   1  24   3      108.74      111.10     12.62 o 
   2  24   3       47.25       55.36     12.20 o 
   3  24   3      224.57      202.94     16.83 o 
   4  24   3       50.64       37.29     10.08 o 
   5  24   3        0.07        5.28     11.27 o 
   6  24   3       12.21        5.35      8.15 o 
   7  24   3        2.29       -4.45      9.09 o 
   8  24   3        2.94        7.06      9.14 o 
   9  24   3       21.23       13.48     11.28 o 
   1  25   3       44.62       41.26      8.15 o 
   2  25   3       10.64       11.26     11.57 o 
   3  25   3       57.67       52.60     12.67 o 
   4  25   3       70.13       56.57     15.59 o 
   5  25   3      369.68      329.75     39.60 o 
   6  25   3        8.73       19.04      8.28 o 
   7  25   3      103.67      103.54     10.14 o 
   8  25   3       26.34       11.78      9.17 o 
   1  26   3       24.28       31.98      8.48 o 
   2  26   3       41.22       46.39     12.49 o 
   3  26   3       27.73       30.89     10.17 o 
   4  26   3       34.32       34.62      9.96 o 
   5  26   3       80.38       64.77     12.20 o 
   6  26   3        4.48        9.99      6.72 o 
   7  26   3       13.15        7.45      9.01 o 
   8  26   3       21.95       22.52     10.98 o 
   1  27   3       87.32       86.86     10.25 o 
   2  27   3       31.43       44.25      9.45 o 
   3  27   3       20.15       13.10      9.10 o 
   4  27   3       73.22       60.62     13.17 o 
   5  27   3       56.32       44.34      8.64 o 
   6  27   3        5.22        7.89      8.41 o 
   7  27   3       21.25       20.85      9.02 o 
   1  28   3       26.56       36.44      9.07 o 
   2  28   3       22.01       14.70      7.87 o 
   3  28   3        9.55        7.01     10.15 o 
   4  28   3       11.90        7.82     10.39 o 
   5  28   3       22.00        3.27     10.45 o 
   6  28   3       46.63       30.22     11.14 o 
   1  29   3       33.71       27.48     10.65 o 
   2  29   3        0.85        4.28      7.71 o 
   3  29   3        9.94        9.88      8.35 o 
   4  29   3        0.06        5.61     12.74 o 
   5  29   3        1.98       -0.06      9.03 o 
   6  29   3        4.71        4.26     16.89 o 
   1  30   3        7.00       -0.87      7.94 o 
   2  30   3       20.26       20.03      7.25 o 
   3  30   3        3.02        6.34      7.03 o 
   4  30   3       18.77       -5.07     11.08 o 
   1  31   3      193.16      130.47     18.00 o 
   2  31   3        0.66        6.34     10.04 o 
   3  31   3       19.53       20.46      9.02 o 
   2   0   4     1154.18     1108.36     29.25 o 
   4   0   4      611.83      663.23     21.17 o 
   6   0   4      179.39      183.81     12.44 o 
   8   0   4      311.05      295.99     13.07 o 
  10   0   4      488.52      446.30     40.77 o 
  12   0   4       28.39       32.82     10.17 o 
   0   1   4     2784.38     2717.50     46.23 o 
   1   1   4      509.30      496.00     15.60 o 
   2   1   4     2123.80     2023.24     26.45 o 
   3   1   4     1210.06     1100.41     46.75 o 
   4   1   4      367.27      361.44     10.65 o 
   5   1   4      318.80      317.33     15.91 o 
   6   1   4      181.16      184.87      7.15 o 
   7   1   4        7.26        4.97      6.21 o 
   8   1   4       14.13       22.06      6.92 o 
   9   1   4      172.38      175.76      9.64 o 
  10   1   4       18.29       20.05      7.13 o 
  11   1   4      202.53      194.89      7.55 o 
  12   1   4        1.62        1.83      6.08 o 
  13   1   4        0.35        5.61      7.15 o 
   0   2   4     1008.87      919.98     27.31 o 
   1   2   4      144.63      151.30     16.46 o 
   2   2   4      208.49      196.35     11.99 o 
   3   2   4      458.12      431.26     14.15 o 
   4   2   4      261.64      275.55      8.94 o 
   5   2   4       80.69       78.20     12.88 o 
   6   2   4        2.52       -0.79      5.85 o 
   7   2   4      514.63      509.26     22.87 o 
   8   2   4       48.97       45.29      6.43 o 
   9   2   4       37.58       33.20      6.74 o 
  10   2   4       83.55       87.55      7.89 o 
  11   2   4       18.00       17.22      6.03 o 
  12   2   4       11.76        1.60      7.08 o 
  13   2   4       47.47       38.83      6.74 o 
   0   3   4     2616.90     2669.40     44.25 o 
   1   3   4      252.88      247.19     12.55 o 
   2   3   4     1113.71     1178.61     23.82 o 
   3   3   4      290.86      270.19      8.77 o 
   4   3   4      149.98      142.43      7.97 o 
   5   3   4      259.90      264.36     18.95 o 
   6   3   4      691.09      655.42     18.82 o 
   7   3   4      486.63      480.53     11.18 o 
   8   3   4      563.25      557.15     18.33 o 
   9   3   4      102.71      111.65      7.58 o 
  10   3   4      135.25      133.30      8.28 o 
  11   3   4        5.55        5.32      5.93 o 
  12   3   4       28.91       28.32      6.89 o 
  13   3   4      130.88      116.25      7.17 o 
   0   4   4     1157.58     1146.11     29.97 o 
   1   4   4      259.52      241.01     11.82 o 
   2   4   4      168.38      180.53      7.78 o 
   3   4   4      485.93      442.13     10.96 o 
   4   4   4      261.68      269.91      9.38 o 
   5   4   4      345.41      340.04     10.02 o 
   6   4   4        8.85       12.71      5.73 o 
   7   4   4      179.86      159.45      8.67 o 
   8   4   4       30.93       27.50      6.45 o 
   9   4   4        3.89       10.12      8.03 o 
  10   4   4       85.78       81.05      8.41 o 
  11   4   4      100.45       96.47      7.10 o 
  12   4   4       27.17       30.52      6.91 o 
  13   4   4       28.74       27.31      7.95 o 
   0   5   4     1945.11     1856.73     38.22 o 
   1   5   4     2240.02     2259.06     29.39 o 
   2   5   4      401.12      348.48     10.80 o 
   3   5   4       44.27       46.27      7.14 o 
   4   5   4     1396.00     1358.66     23.31 o 
   5   5   4      106.58      100.01      9.75 o 
   6   5   4       81.94       90.62      7.37 o 
   7   5   4       36.58       35.76      7.09 o 
   8   5   4       64.33       68.85      8.14 o 
   9   5   4      125.77      125.49      7.91 o 
  10   5   4       94.50      101.52      8.30 o 
  11   5   4       19.56       23.23      6.31 o 
  12   5   4       31.90       39.62      7.46 o 
  13   5   4       26.22       22.21      8.29 o 
   0   6   4     2166.42     2236.12     41.16 o 
   1   6   4       22.39       20.32      8.05 o 
   2   6   4     1688.36     1598.30     36.10 o 
   3   6   4      555.82      542.00     17.59 o 
   4   6   4      840.18      794.30     12.18 o 
   5   6   4      131.12      132.24      7.80 o 
   6   6   4       87.74       82.32      7.88 o 
   7   6   4      266.49      255.83     14.11 o 
   8   6   4        5.22        7.51      6.77 o 
   9   6   4        2.49        1.12      6.61 o 
  10   6   4       30.88       23.35      6.66 o 
  11   6   4        0.13        5.81      6.71 o 
  12   6   4       50.50       45.14      7.43 o 
  13   6   4        2.27        3.47      6.86 o 
   0   7   4     3204.04     3006.61     47.07 o 
   1   7   4      460.48      450.18     11.89 o 
   2   7   4      818.27      762.90     13.71 o 
   3   7   4      217.96      213.10      8.44 o 
   4   7   4     1468.69     1511.13     38.93 o 
   5   7   4      988.13      993.02     18.13 o 
   6   7   4      183.35      186.99      8.97 o 
   7   7   4       46.66       43.54      6.59 o 
   8   7   4      204.17      215.68      9.51 o 
   9   7   4       10.66       11.91      7.90 o 
  10   7   4       58.73       48.49      6.96 o 
  11   7   4       24.86       24.11      6.57 o 
  12   7   4       31.99       37.30      7.35 o 
  13   7   4       41.74       35.17      7.13 o 
   0   8   4     1441.72     1531.59     34.77 o 
   1   8   4      708.83      738.10     26.18 o 
   2   8   4      693.28      733.31     13.62 o 
   3   8   4      359.19      359.34     10.55 o 
   4   8   4       59.66       57.18      5.23 o 
   5   8   4     1113.71     1153.86     47.07 o 
   6   8   4      519.07      495.95     19.86 o 
   7   8   4      305.18      300.10     14.59 o 
   8   8   4       80.66       91.91      8.95 o 
   9   8   4       10.69        6.08      6.90 o 
  10   8   4       17.63       18.13      6.81 o 
  11   8   4       57.54       47.52      6.64 o 
  12   8   4       29.27       29.25      7.67 o 
  13   8   4       30.75       24.38      7.47 o 
   0   9   4      413.00      394.11     14.16 o 
   1   9   4      685.37      670.12     12.80 o 
   2   9   4      886.34      877.47     26.85 o 
   3   9   4      251.35      266.17      8.69 o 
   4   9   4      572.73      522.28      9.86 o 
   5   9   4       41.80       31.98      6.29 o 
   6   9   4      454.92      458.51     10.48 o 
   7   9   4      246.53      252.31      8.97 o 
   8   9   4      109.95      123.63     10.25 o 
   9   9   4      111.90      103.60      7.69 o 
  10   9   4      318.35      311.62     11.74 o 
  11   9   4      115.10      112.86      7.64 o 
  12   9   4      122.50      139.20     11.93 o 
  13   9   4       48.55       41.73      8.47 o 
   0  10   4     1646.33     1729.70     25.16 o 
   1  10   4       94.68       91.15      7.69 o 
   2  10   4      847.98      855.33     32.62 o 
   3  10   4      145.80      152.03      8.25 o 
   4  10   4      462.85      482.42     12.40 o 
   5  10   4      345.40      373.45      9.30 o 
   6  10   4      631.27      635.38     16.54 o 
   7  10   4      560.83      556.21     19.85 o 
   8  10   4       93.29      105.57     10.25 o 
   9  10   4       18.24       18.09      6.36 o 
  10  10   4       45.21       43.62      7.63 o 
  11  10   4        2.34        2.67      6.46 o 
  12  10   4       22.02       21.27      7.54 o 
  13  10   4       38.68       31.58      7.23 o 
   0  11   4     2579.35     2965.68    124.47 o 
   1  11   4      155.46      155.44      9.37 o 
   2  11   4       66.40       70.38      7.56 o 
   3  11   4       72.52       72.32      6.52 o 
   4  11   4      664.84      702.50     18.94 o 
   5  11   4      136.81      147.87      7.61 o 
   6  11   4      522.24      567.47     29.55 o 
   7  11   4      255.90      244.24      9.49 o 
   8  11   4      324.34      309.97     15.29 o 
   9  11   4      135.96      133.81      7.62 o 
  10  11   4      319.37      340.69     18.71 o 
  11  11   4       67.94       57.27      7.43 o 
  12  11   4       62.71       58.31      9.26 o 
  13  11   4       38.73       22.19     13.82 o 
   0  12   4      223.21      242.44     11.76 o 
   1  12   4      939.62      973.10     60.61 o 
   2  12   4      276.37      286.73     13.08 o 
   3  12   4      792.31      868.87     23.58 o 
   4  12   4      129.07      147.57      9.28 o 
   5  12   4      275.26      280.86      8.21 o 
   6  12   4     1299.43     1400.42     44.19 o 
   7  12   4      280.10      289.65     12.27 o 
   8  12   4      646.02      678.74     45.16 o 
   9  12   4       85.46       77.76      7.49 o 
  10  12   4      225.59      214.17     19.87 o 
  11  12   4      101.80      108.41      7.92 o 
  12  12   4       48.57       36.80      7.97 o 
   0  13   4     3284.57     3436.36    113.93 o 
   1  13   4      125.29      132.56      7.46 o 
   2  13   4      323.45      345.46      9.47 o 
   3  13   4       68.99       75.06      6.82 o 
   4  13   4      289.32      310.16     10.76 o 
   5  13   4      228.77      247.17     14.36 o 
   6  13   4      866.18      858.72     50.38 o 
   7  13   4       71.76       74.64      8.29 o 
   8  13   4       96.16       87.11     10.28 o 
   9  13   4       19.49       15.85      8.35 o 
  10  13   4      272.04      244.00     14.64 o 
  11  13   4       30.89       22.59      7.05 o 
  12  13   4        2.76       11.68      8.65 o 
   0  14   4      459.37      488.31     15.11 o 
   1  14   4       50.75       50.12      7.15 o 
   2  14   4      171.00      170.71      8.37 o 
   3  14   4      203.01      210.80     17.84 o 
   4  14   4      452.66      463.58     25.13 o 
   5  14   4      510.10      516.17     17.11 o 
   6  14   4      309.04      334.41     18.73 o 
   7  14   4      142.21      143.49      8.06 o 
   8  14   4        9.60       15.16      7.16 o 
   9  14   4       99.01       96.69      7.64 o 
  10  14   4      127.26      131.85      8.84 o 
  11  14   4       54.01       48.53      7.54 o 
  12  14   4       42.84       38.85      9.06 o 
   0  15   4      530.52      609.41     41.40 o 
   1  15   4      495.94      509.04     18.48 o 
   2  15   4      272.24      257.39     13.71 o 
   3  15   4      775.04      797.23     28.25 o 
   4  15   4      616.03      689.69     23.94 o 
   5  15   4      616.25      594.53     35.06 o 
   6  15   4      473.62      555.16     35.51 o 
   7  15   4        1.28        5.55      7.99 o 
   8  15   4      195.16      193.32     16.54 o 
   9  15   4       19.13       12.91      8.77 o 
  10  15   4       69.78       70.83      7.40 o 
  11  15   4        4.05       -0.21      6.78 o 
  12  15   4       55.11       55.64      8.55 o 
   0  16   4      291.44      299.84     11.77 o 
   1  16   4       74.83       78.47      6.24 o 
   2  16   4       35.25       38.32      6.85 o 
   3  16   4      553.32      582.03     11.22 o 
   4  16   4      191.20      202.67     11.82 o 
   5  16   4      161.84      161.75     16.45 o 
   6  16   4      168.86      181.04     21.10 o 
   7  16   4       70.98       78.85      8.13 o 
   8  16   4      204.54      224.60     30.05 o 
   9  16   4        9.23       15.02      7.67 o 
  10  16   4       22.77       26.74      7.28 o 
  11  16   4       32.65       20.79      7.68 o 
   0  17   4      163.29      208.66     20.52 o 
   1  17   4      332.48      350.07     10.42 o 
   2  17   4      452.49      464.78     28.28 o 
   3  17   4      814.19      865.79     29.60 o 
   4  17   4      353.04      405.79     14.44 o 
   5  17   4       47.75       48.07      5.96 o 
   6  17   4      115.71      119.23      9.75 o 
   7  17   4       40.65       42.79      8.17 o 
   8  17   4       66.79       65.01      8.18 o 
   9  17   4       29.17       29.71      6.14 o 
  10  17   4       22.03       19.65      8.27 o 
  11  17   4        4.15       -0.04      7.98 o 
   0  18   4       99.82      104.73     11.24 o 
   1  18   4      314.42      324.69     12.72 o 
   2  18   4      553.40      598.88     11.69 o 
   3  18   4      496.48      566.04     15.46 o 
   4  18   4        2.29       -0.89      8.10 o 
   5  18   4      157.27      143.15     11.83 o 
   6  18   4       23.81       20.53      8.32 o 
   7  18   4      104.81      105.02     12.20 o 
   8  18   4       71.39       55.72      9.44 o 
   9  18   4       10.60       14.08      8.05 o 
  10  18   4        2.22        3.30      7.00 o 
  11  18   4       75.88       57.55      8.66 o 
   0  19   4       91.13       87.24      8.80 o 
   1  19   4      359.95      398.91     10.76 o 
   2  19   4       90.73      110.03      7.26 o 
   3  19   4      120.67      135.84      9.20 o 
   4  19   4      221.83      239.85     12.49 o 
   5  19   4      129.78      129.99      8.47 o 
   6  19   4      133.68      111.57     15.46 o 
   7  19   4        1.86       -3.68      6.49 o 
   8  19   4       80.62       77.30      8.22 o 
   9  19   4        1.34        2.60      8.32 o 
  10  19   4       32.56       24.22      7.68 o 
   0  20   4       49.21       60.96      7.56 o 
   1  20   4      289.74      331.41     14.78 o 
   2  20   4      123.53      112.39      7.28 o 
   3  20   4      345.83      361.89     12.26 o 
   4  20   4      637.04      688.85     14.21 o 
   5  20   4       61.59       76.87      8.11 o 
   6  20   4       48.81       60.41      8.09 o 
   7  20   4       23.77       20.70      8.10 o 
   8  20   4       91.21      102.76     13.39 o 
   9  20   4        6.46        8.63      6.67 o 
  10  20   4       23.35       17.80      9.67 o 
   0  21   4      704.40      767.86     59.15 o 
   1  21   4        2.02        0.08      6.72 o 
   2  21   4       41.15       45.95      7.37 o 
   3  21   4       91.94       86.60      8.99 o 
   4  21   4      247.60      267.82     38.20 o 
   5  21   4       55.83       59.45     11.14 o 
   6  21   4        3.22        2.39      6.72 o 
   7  21   4      101.02      105.94     14.61 o 
   8  21   4       55.63       43.67      7.84 o 
   9  21   4        8.44        8.23      8.45 o 
  10  21   4       19.23       15.59      9.49 o 
   0  22   4       90.07       87.48      9.63 o 
   1  22   4      124.40      114.64      8.12 o 
   2  22   4       93.96      118.70      9.44 o 
   3  22   4       43.10       45.62     11.44 o 
   4  22   4      254.69      259.23     14.01 o 
   5  22   4       96.88       98.76     12.19 o 
   6  22   4       42.01       42.09      7.80 o 
   7  22   4       67.59       62.35     10.88 o 
   8  22   4       13.77       13.27      9.72 o 
   9  22   4        0.44        5.10      7.42 o 
   0  23   4      214.42      231.82     13.98 o 
   1  23   4      122.31      125.32      7.09 o 
   2  23   4       10.15       16.96      6.62 o 
   3  23   4      172.63      187.44     15.24 o 
   4  23   4      103.93      117.59     12.49 o 
   5  23   4      103.69      124.78     39.13 o 
   6  23   4        6.00       11.92      7.79 o 
   7  23   4       16.46        7.04     11.80 o 
   8  23   4       87.30       67.04     12.38 o 
   9  23   4        7.15        3.80      8.15 o 
   0  24   4      257.77      270.62     20.18 o 
   1  24   4       25.79       25.13      7.06 o 
   2  24   4      161.33      163.82     16.36 o 
   3  24   4       38.74       30.44      8.62 o 
   4  24   4       35.50       39.75     12.12 o 
   5  24   4      107.18      100.41     17.90 o 
   6  24   4       12.25        5.70     10.27 o 
   7  24   4       28.88       22.14      8.60 o 
   8  24   4       33.20       19.53     11.05 o 
   0  25   4       93.29       82.38     10.68 o 
   1  25   4       22.23       20.33      9.19 o 
   2  25   4       74.80       60.34     14.13 o 
   3  25   4       32.12       28.23      9.42 o 
   4  25   4        5.14        9.68     12.18 o 
   5  25   4       27.85       25.41     17.75 o 
   6  25   4        2.52        6.53     12.27 o 
   7  25   4        3.01        4.53      8.18 o 
   8  25   4       25.52       26.45     13.86 o 
   0  26   4       23.07       22.37     18.22 o 
   1  26   4       49.36       52.69     13.13 o 
   2  26   4       62.35       53.08     15.19 o 
   3  26   4       14.62       18.86     11.88 o 
   4  26   4       21.22       19.66     10.86 o 
   5  26   4        5.38        6.59     12.27 o 
   6  26   4       17.52       15.15      9.90 o 
   7  26   4       15.57       19.00      7.93 o 
   0  27   4       81.86       76.01     13.67 o 
   1  27   4      130.09      123.21     14.91 o 
   2  27   4        1.90       10.68     13.60 o 
   3  27   4       12.74       24.13     19.00 o 
   4  27   4       16.69       20.42     10.76 o 
   5  27   4       12.94       13.59     10.35 o 
   6  27   4       33.05       17.01      7.25 o 
   0  28   4        0.99        5.55      9.97 o 
   1  28   4        1.52       10.17      9.19 o 
   2  28   4        9.15        3.11     10.04 o 
   3  28   4       39.19       31.18     14.00 o 
   4  28   4       11.54       13.17     18.97 o 
   5  28   4       14.79       13.58      8.71 o 
   0  29   4      110.19       75.39     20.34 o 
   1  29   4        1.56        6.69     10.89 o 
   2  29   4       88.13       72.11     10.66 o 
   3  29   4       10.37       -2.98     19.53 o 
   4  29   4       46.81       10.67     13.52 o 
   0  30   4       64.33       42.83     21.44 o 
   1  30   4        0.05        0.84      8.88 o 
   2  30   4       78.89       98.57     31.07 o 
   2   0   5      491.23      489.21     18.98 o 
   4   0   5      127.11      119.40     15.03 o 
   6   0   5      324.38      334.24     18.40 o 
   8   0   5       21.14       19.38      9.00 o 
  10   0   5      103.05       94.20     10.02 o 
  12   0   5       14.45        4.59      9.29 o 
   1   1   5      239.89      237.44     11.76 o 
   2   1   5      164.30      174.76     17.96 o 
   3   1   5      352.14      353.14     13.32 o 
   4   1   5      204.37      193.35     10.25 o 
   5   1   5      264.89      296.02     16.58 o 
   6   1   5       60.57       64.26     10.79 o 
   7   1   5      193.56      184.69      8.31 o 
   8   1   5       26.26       13.66      7.53 o 
   9   1   5      536.85      509.86     13.29 o 
  10   1   5      121.40      110.99     12.75 o 
  11   1   5      125.54      111.09      9.46 o 
  12   1   5        7.17        2.50      7.09 o 
  13   1   5        2.95       -0.15      7.83 o 
   1   2   5      488.85      499.28     15.14 o 
   2   2   5      234.89      233.84     10.38 o 
   3   2   5      535.82      579.76     48.37 o 
   4   2   5     1069.67     1122.74     18.45 o 
   5   2   5      243.20      242.46     31.68 o 
   6   2   5      488.77      493.14     10.82 o 
   7   2   5       88.33       84.16     13.75 o 
   8   2   5       81.81       77.83      7.71 o 
   9   2   5       49.47       55.21      9.02 o 
  10   2   5       19.05       22.78      9.25 o 
  11   2   5       17.37       26.12      8.28 o 
  12   2   5       13.00       10.49      6.60 o 
  13   2   5        7.64        8.33      7.92 o 
   1   3   5      566.41      524.37     34.01 o 
   2   3   5      745.06      739.95     46.32 o 
   3   3   5      735.17      713.07     25.82 o 
   4   3   5       99.45      108.19      9.29 o 
   5   3   5       85.93       74.29      7.85 o 
   6   3   5      151.76      172.23     15.61 o 
   7   3   5        6.46        7.24      7.70 o 
   8   3   5       48.00       50.14      7.97 o 
   9   3   5       21.17       24.33      7.60 o 
  10   3   5        2.60       -2.98      7.33 o 
  11   3   5        8.08        2.77      7.35 o 
  12   3   5       44.96       44.35      7.26 o 
  13   3   5        4.76        9.49      8.63 o 
   1   4   5      135.29      136.57      9.81 o 
   2   4   5       60.82       57.67      7.28 o 
   3   4   5      294.51      297.09     12.26 o 
   4   4   5      346.86      343.29      9.12 o 
   5   4   5       27.23       21.39      7.22 o 
   6   4   5      143.02      126.96     16.89 o 
   7   4   5       57.53       68.19      6.90 o 
   8   4   5      408.33      366.27     10.25 o 
   9   4   5       24.21       26.24      6.90 o 
  10   4   5       37.93       29.33      8.55 o 
  11   4   5       46.41       55.09      9.12 o 
  12   4   5       14.88       12.20      7.11 o 
  13   4   5       24.92       15.83      8.04 o 
   1   5   5      271.03      287.73     21.55 o 
   2   5   5      784.37      717.62     14.55 o 
   3   5   5       18.39        9.97     12.37 o 
   4   5   5      217.44      231.67      8.03 o 
   5   5   5      244.31      255.13     10.33 o 
   6   5   5      172.89      222.09      8.67 o 
   7   5   5        2.33        6.92     10.02 o 
   8   5   5        1.79       -7.29      9.02 o 
   9   5   5      336.41      313.77      9.97 o 
  10   5   5       40.17       44.24      7.71 o 
  11   5   5       27.43       26.41      6.93 o 
  12   5   5        5.63        6.88      7.84 o 
  13   5   5       20.54       19.40     14.19 o 
   1   6   5       33.20       30.48      8.29 o 
   2   6   5      605.23      566.81     19.64 o 
   3   6   5      813.37      805.76     12.03 o 
   4   6   5      913.15      942.97     17.89 o 
   5   6   5      775.38      801.76     40.42 o 
   6   6   5      217.79      203.25      9.62 o 
   7   6   5      581.45      594.48     12.36 o 
   8   6   5       62.41       63.28      7.09 o 
   9   6   5       61.09       56.98      8.45 o 
  10   6   5       61.72       62.97      9.25 o 
  11   6   5       19.50       13.99      7.50 o 
  12   6   5       18.58        8.97      7.54 o 
   1   7   5      176.90      196.11     11.93 o 
   2   7   5      628.43      650.32     16.11 o 
   3   7   5      394.45      413.24     11.92 o 
   4   7   5      497.97      524.63     19.14 o 
   5   7   5      905.77      895.81     30.91 o 
   6   7   5      222.39      222.20      8.07 o 
   7   7   5      802.16      807.70     13.26 o 
   8   7   5      146.44      132.88     14.15 o 
   9   7   5       71.16       64.68      8.07 o 
  10   7   5       49.53       62.45     11.83 o 
  11   7   5        5.15        8.40      6.61 o 
  12   7   5       10.11        4.45      7.31 o 
   1   8   5      241.63      248.84     11.51 o 
   2   8   5      720.11      763.03     15.74 o 
   3   8   5      673.11      645.34     11.16 o 
   4   8   5      913.53      952.55     12.83 o 
   5   8   5     2207.17     2233.22     18.26 o 
   6   8   5      149.25      164.40      7.80 o 
   7   8   5      264.59      270.14      9.42 o 
   8   8   5      173.28      152.68     17.09 o 
   9   8   5       32.64       33.41      8.87 o 
  10   8   5       22.47       23.68      8.38 o 
  11   8   5       84.99       91.40      9.41 o 
  12   8   5       17.69       14.08      7.37 o 
   1   9   5       90.98      104.20      9.91 o 
   2   9   5      562.19      600.25     30.82 o 
   3   9   5       47.26       63.79      9.47 o 
   4   9   5       68.81       78.86      6.21 o 
   5   9   5      471.21      489.56     13.29 o 
   6   9   5       23.62       30.27      6.52 o 
   7   9   5      132.91      137.45      9.01 o 
   8   9   5       20.06       24.87      7.51 o 
   9   9   5       27.46       31.02      7.14 o 
  10   9   5       86.97       77.69      9.86 o 
  11   9   5      147.69      163.08     15.92 o 
  12   9   5        5.79        4.92      6.58 o 
   1  10   5      571.18      604.90     15.53 o 
   2  10   5      648.42      707.42     20.94 o 
   3  10   5      448.66      477.62     10.96 o 
   4  10   5      273.17      276.94      8.47 o 
   5  10   5      290.79      307.89      9.32 o 
   6  10   5     1134.26     1223.21     45.34 o 
   7  10   5      154.68      146.33      7.42 o 
   8  10   5       77.03       81.84      7.72 o 
   9  10   5       62.95       63.46      8.43 o 
  10  10   5       48.91       37.70      7.74 o 
  11  10   5        6.39        7.69      8.17 o 
  12  10   5       58.96       56.13      8.40 o 
   1  11   5      225.74      258.13      9.48 o 
   2  11   5      261.76      286.21     19.15 o 
   3  11   5      505.29      501.04     11.58 o 
   4  11   5      502.03      504.23     33.95 o 
   5  11   5      779.52      808.93     39.25 o 
   6  11   5      141.24      164.29     12.22 o 
   7  11   5      239.98      240.71      9.31 o 
   8  11   5      172.58      164.95     10.19 o 
   9  11   5      130.26      131.28     11.55 o 
  10  11   5       36.63       37.82      8.24 o 
  11  11   5       56.07       61.61      8.32 o 
  12  11   5       45.10       32.78      8.93 o 
   1  12   5      316.69      364.43     10.88 o 
   2  12   5        0.88       -0.76      5.41 o 
   3  12   5      807.11      874.10     28.32 o 
   4  12   5      150.91      152.90      7.75 o 
   5  12   5      293.34      319.03     19.51 o 
   6  12   5        3.34        5.79      6.71 o 
   7  12   5      277.14      288.44     15.21 o 
   8  12   5      100.93       99.21      8.47 o 
   9  12   5      152.48      146.87     10.80 o 
  10  12   5      110.13      113.62     10.90 o 
  11  12   5       65.78       72.70      7.03 o 
  12  12   5       24.16       21.24     10.30 o 
   1  13   5      266.54      284.45      9.93 o 
   2  13   5      221.51      216.90      9.53 o 
   3  13   5      310.57      347.06     10.86 o 
   4  13   5      179.18      178.17      9.95 o 
   5  13   5        1.63       10.11      6.81 o 
   6  13   5        6.62        8.74      7.70 o 
   7  13   5      204.45      218.29     16.37 o 
   8  13   5       18.28       17.83      6.58 o 
   9  13   5       61.47       73.93      8.23 o 
  10  13   5       25.28       26.24      8.17 o 
  11  13   5       10.85       11.44      8.08 o 
   1  14   5      420.85      446.47     11.45 o 
   2  14   5       69.24       65.78      8.24 o 
   3  14   5        4.90       14.63      7.76 o 
   4  14   5      148.65      165.16      7.76 o 
   5  14   5      475.98      499.48     28.35 o 
   6  14   5       65.94       62.64      7.36 o 
   7  14   5       80.25       80.90      9.74 o 
   8  14   5       10.11       10.58      8.05 o 
   9  14   5      192.31      173.33     17.69 o 
  10  14   5       62.82       67.16     13.78 o 
  11  14   5       18.80       13.85      7.93 o 
   1  15   5      402.28      402.55     11.40 o 
   2  15   5        6.98       10.83      6.40 o 
   3  15   5      186.01      191.17     18.12 o 
   4  15   5      224.20      238.65      8.97 o 
   5  15   5       34.60       32.06      6.84 o 
   6  15   5       29.28       30.95      6.24 o 
   7  15   5       85.88       90.44      9.54 o 
   8  15   5       52.30       56.78      8.34 o 
   9  15   5        4.65       12.32      9.48 o 
  10  15   5        3.08       -1.33      8.65 o 
  11  15   5        6.65        4.58      8.86 o 
   1  16   5       70.96       59.52      8.90 o 
   2  16   5       58.80       59.85      7.18 o 
   3  16   5      131.50      136.04      9.17 o 
   4  16   5       96.12      106.55      8.47 o 
   5  16   5      484.14      504.39     35.76 o 
   6  16   5       51.41       41.14      8.30 o 
   7  16   5       34.34       29.19      7.38 o 
   8  16   5       36.35       36.93      8.10 o 
   9  16   5       15.95       19.69      9.52 o 
  10  16   5        1.81        5.02      8.29 o 
  11  16   5       16.81       14.58     12.85 o 
   1  17   5      237.00      238.70     24.34 o 
   2  17   5      110.54      111.34      9.14 o 
   3  17   5      123.43      118.12      9.66 o 
   4  17   5       77.90       84.34      9.05 o 
   5  17   5       25.19       27.07      6.31 o 
   6  17   5       92.96       95.11     12.45 o 
   7  17   5       13.65       15.39      7.82 o 
   8  17   5        6.82        9.62      8.28 o 
   9  17   5       81.91      100.37     15.15 o 
  10  17   5        5.46        5.85      8.89 o 
   1  18   5      596.10      632.59     52.62 o 
   2  18   5      208.02      239.45     13.69 o 
   3  18   5      111.33      117.98      7.28 o 
   4  18   5       36.25       31.18      8.31 o 
   5  18   5        8.93        8.50      7.49 o 
   6  18   5       67.03       67.46      8.10 o 
   7  18   5        1.33        1.36      7.43 o 
   8  18   5       12.95       17.65      9.47 o 
   9  18   5       31.72       18.54      9.97 o 
  10  18   5       41.54       33.59      8.95 o 
   1  19   5       46.92       65.32      7.60 o 
   2  19   5       75.34       78.86     13.15 o 
   3  19   5      442.02      509.10     17.69 o 
   4  19   5      121.91      119.84      9.40 o 
   5  19   5       44.03       59.43      7.28 o 
   6  19   5       42.12       38.90      7.96 o 
   7  19   5       30.04       21.79      8.05 o 
   8  19   5       14.51       16.30      7.50 o 
   9  19   5       20.11       16.24      8.02 o 
  10  19   5       51.48       61.31     13.74 o 
   1  20   5      335.80      349.54     14.40 o 
   2  20   5      385.06      404.28     40.46 o 
   3  20   5      424.00      474.57     19.35 o 
   4  20   5       60.66       66.81      8.12 o 
   5  20   5       24.89       29.80      7.98 o 
   6  20   5      103.45      101.59      8.94 o 
   7  20   5       14.99       14.79      8.09 o 
   8  20   5       20.84       18.51      9.88 o 
   9  20   5        0.12       -7.18     10.13 o 
   1  21   5       14.21       15.14      6.73 o 
   2  21   5       40.76       50.40      7.20 o 
   3  21   5      163.87      176.10     11.62 o 
   4  21   5       34.86       33.74      7.48 o 
   5  21   5       17.49       14.90      8.24 o 
   6  21   5       17.99        8.76      9.20 o 
   7  21   5       22.58       19.53      8.39 o 
   8  21   5       14.62        3.77      9.01 o 
   9  21   5       21.75       17.79     12.47 o 
   1  22   5      130.86      110.07      8.34 o 
   2  22   5       31.56       31.37      7.25 o 
   3  22   5      190.99      215.81     11.31 o 
   4  22   5        4.01        5.16      8.05 o 
   5  22   5       32.15       42.57     10.05 o 
   6  22   5        8.24        9.11      9.46 o 
   7  22   5      137.03      123.45     18.32 o 
   8  22   5        1.84        4.09      9.95 o 
   1  23   5       19.88        6.85      6.93 o 
   2  23   5       29.40       38.74      8.88 o 
   3  23   5       28.19       18.61     10.59 o 
   4  23   5       12.00        9.61      8.19 o 
   5  23   5       79.87       70.45     13.01 o 
   6  23   5       15.71        5.61      9.66 o 
   7  23   5       18.83       14.88      9.44 o 
   8  23   5        2.50        0.08      8.73 o 
   1  24   5       95.56       95.57      7.74 o 
   2  24   5        9.52        4.42      7.05 o 
   3  24   5        9.89       14.37     10.01 o 
   4  24   5       57.24       50.02     11.46 o 
   5  24   5       25.05       17.32      9.48 o 
   6  24   5        7.79       11.33      7.66 o 
   7  24   5       22.49       11.01     10.48 o 
   1  25   5      104.39       88.93      9.83 o 
   2  25   5       13.41       13.22      8.98 o 
   3  25   5        9.63       15.26     12.63 o 
   4  25   5       79.58       81.99     11.63 o 
   5  25   5       12.16        3.81     10.26 o 
   6  25   5       18.22       12.38     10.55 o 
   1  26   5       30.80       26.54      8.95 o 
   2  26   5       46.66       47.52     11.34 o 
   3  26   5       51.82       52.63     10.75 o 
   4  26   5       81.58       66.09     11.84 o 
   5  26   5       13.34       26.70     13.46 o 
   1  27   5      105.80       95.00     12.79 o 
   2  27   5        6.71       28.68     18.94 o 
   3  27   5       24.79       14.53     13.71 o 
   4  27   5        4.07        6.72     11.43 o 
   1  28   5      120.27       96.92     16.97 o 
   2  28   5       14.17        6.36     14.25 o 
   3  28   5       26.87       -8.49     20.93 o 
   0   0   6      560.28      526.24     21.57 o 
   2   0   6       61.53       58.88     14.12 o 
   4   0   6      239.26      258.69     18.20 o 
   6   0   6      106.10      115.36     15.31 o 
   8   0   6      106.30       96.38     16.16 o 
  10   0   6       18.46       25.64     16.92 o 
  12   0   6       54.55       46.69     16.41 o 
   0   1   6      531.30      526.34     13.95 o 
   1   1   6       72.46       72.98      6.67 o 
   2   1   6       69.75       75.30     10.06 o 
   3   1   6      259.40      257.70     17.91 o 
   4   1   6        4.20        7.24      8.23 o 
   5   1   6       21.56       16.90      8.43 o 
   6   1   6      109.90      101.11     16.78 o 
   7   1   6      191.37      148.65     11.88 o 
   8   1   6       50.15       46.64      9.14 o 
   9   1   6      126.76      117.90     20.87 o 
  10   1   6        1.39        3.38     12.03 o 
  11   1   6       26.30       21.99     12.55 o 
  12   1   6        5.81       16.50     14.98 o 
   0   2   6     1040.04     1039.90     28.43 o 
   1   2   6      391.85      414.55     15.74 o 
   2   2   6      137.23      139.91      8.61 o 
   3   2   6      421.79      425.51     20.98 o 
   4   2   6      615.30      597.06     24.75 o 
   5   2   6       28.94       28.61      6.92 o 
   6   2   6      391.60      377.98     13.44 o 
   7   2   6       95.40      104.40     19.13 o 
   8   2   6       56.69       70.71     11.51 o 
   9   2   6        6.34        5.35      9.23 o 
  10   2   6       11.94       22.86     11.45 o 
  11   2   6        6.06        0.36     10.69 o 
  12   2   6       97.63       72.25     20.59 o 
   0   3   6      369.53      400.56     19.27 o 
   1   3   6       75.27       68.73      9.36 o 
   2   3   6      262.21      263.86     13.12 o 
   3   3   6      593.27      617.30     14.75 o 
   4   3   6      292.71      321.41     24.63 o 
   5   3   6       26.26       17.77      8.87 o 
   6   3   6      158.39      135.42     11.46 o 
   7   3   6      146.64      131.27     28.53 o 
   8   3   6      199.20      208.02     10.74 o 
   9   3   6        9.71        8.82      8.11 o 
  10   3   6       55.36       41.11      9.73 o 
  11   3   6        6.95        7.64      9.14 o 
  12   3   6       15.42        6.25      8.30 o 
   0   4   6      148.10      143.25     13.41 o 
   1   4   6      271.88      281.23      9.68 o 
   2   4   6      240.43      225.38      8.95 o 
   3   4   6      489.19      491.57     29.11 o 
   4   4   6      863.25      827.20     73.45 o 
   5   4   6      134.56      142.97     10.49 o 
   6   4   6      555.25      538.72     52.56 o 
   7   4   6      141.61      139.58     12.46 o 
   8   4   6       44.56       43.34      8.88 o 
   9   4   6        0.50        3.78      7.60 o 
  10   4   6        1.69        4.33      8.59 o 
  11   4   6       16.81       10.62      9.07 o 
  12   4   6       72.79       59.52     10.06 o 
   0   5   6      895.63      945.61     26.01 o 
   1   5   6       60.46       57.88      8.77 o 
   2   5   6      522.82      490.45     14.81 o 
   3   5   6      334.82      349.71     10.56 o 
   4   5   6      594.70      632.63     17.36 o 
   5   5   6      225.51      235.65     11.06 o 
   6   5   6       11.18       12.50      7.93 o 
   7   5   6       31.47       34.80      6.75 o 
   8   5   6      394.53      370.85     11.19 o 
   9   5   6       78.74       74.61      9.90 o 
  10   5   6      129.05      103.12      8.51 o 
  11   5   6        3.75       -0.43      7.71 o 
   0   6   6      527.65      577.84     22.39 o 
   1   6   6      196.25      207.04     10.53 o 
   2   6   6      391.40      384.66     10.41 o 
   3   6   6       21.70        7.24      8.28 o 
   4   6   6       25.20       20.15      8.26 o 
   5   6   6      383.20      382.27     15.33 o 
   6   6   6       16.82       19.41      6.05 o 
   7   6   6       76.96       77.19     13.51 o 
   8   6   6       84.84       83.99     10.36 o 
   9   6   6       62.36       69.17      8.70 o 
  10   6   6       94.07      105.03     10.67 o 
  11   6   6       35.42       30.79      9.58 o 
   0   7   6        6.28        1.73      9.20 o 
   1   7   6       93.18       94.04     10.18 o 
   2   7   6      708.48      743.11     20.17 o 
   3   7   6      354.72      349.46     12.55 o 
   4   7   6       80.45      101.38     12.72 o 
   5   7   6      120.64      111.67      6.63 o 
   6   7   6       53.51       46.01      7.55 o 
   7   7   6      123.14      126.02      7.45 o 
   8   7   6      135.08      133.23      9.89 o 
   9   7   6       32.53       43.04      7.73 o 
  10   7   6        5.33        7.96      9.55 o 
  11   7   6       20.63       12.17      9.00 o 
   0   8   6      155.23      151.64     16.57 o 
   1   8   6       28.90       34.09      8.36 o 
   2   8   6       33.87       31.75      8.08 o 
   3   8   6       58.25       68.05      9.04 o 
   4   8   6      131.58      132.14      8.73 o 
   5   8   6       52.19       44.26      5.99 o 
   6   8   6       43.59       37.52      6.77 o 
   7   8   6       42.88       46.88      7.82 o 
   8   8   6      182.52      179.62      8.70 o 
   9   8   6      134.83      146.91      9.09 o 
  10   8   6       90.97       82.37      8.55 o 
  11   8   6       46.73       37.45      8.69 o 
   0   9   6      359.20      356.23     17.98 o 
   1   9   6       12.40        7.16      9.27 o 
   2   9   6      174.14      168.53     10.70 o 
   3   9   6      128.42      131.40      9.25 o 
   4   9   6      297.05      313.69     18.23 o 
   5   9   6      150.36      164.16     10.25 o 
   6   9   6      160.63      155.42      8.05 o 
   7   9   6      163.23      164.41     19.31 o 
   8   9   6       82.37       74.79      8.13 o 
   9   9   6        5.79        6.74      6.67 o 
  10   9   6       38.71       35.21      7.52 o 
  11   9   6       36.02       30.43      8.59 o 
   0  10   6      337.44      391.13     16.73 o 
   1  10   6       66.33       65.04      9.90 o 
   2  10   6      120.19      132.97     11.02 o 
   3  10   6       12.63       15.99      7.05 o 
   4  10   6      506.49      515.36     10.13 o 
   5  10   6        6.64       11.23      6.86 o 
   6  10   6       65.08       74.78      7.48 o 
   7  10   6       40.24       47.14      6.44 o 
   8  10   6      127.32      133.70      8.43 o 
   9  10   6        2.65        2.46      6.70 o 
  10  10   6       19.11       20.41      8.86 o 
  11  10   6       19.78       13.41      7.85 o 
   0  11   6      477.17      428.09     17.88 o 
   1  11   6      122.79      125.74      9.68 o 
   2  11   6      159.39      157.53     10.02 o 
   3  11   6      276.45      282.51     10.93 o 
   4  11   6     1141.65     1214.34     30.54 o 
   5  11   6      286.07      305.93      9.71 o 
   6  11   6      339.35      370.37     15.40 o 
   7  11   6        8.59        9.28      6.89 o 
   8  11   6       95.77      106.40      9.03 o 
   9  11   6        8.18       18.54      7.06 o 
  10  11   6       52.30       48.30      8.82 o 
  11  11   6        3.88        6.62      7.93 o 
   0  12   6      340.55      315.02     16.78 o 
   1  12   6      164.57      201.26     11.83 o 
   2  12   6       34.69       23.26      8.26 o 
   3  12   6      223.04      239.24      9.80 o 
   4  12   6       19.50       18.49      6.54 o 
   5  12   6      310.43      337.70      9.39 o 
   6  12   6      181.33      187.42      8.86 o 
   7  12   6       55.09       51.70      8.58 o 
   8  12   6        1.29       -5.20      7.03 o 
   9  12   6       29.25       17.38      7.34 o 
  10  12   6       26.37       22.20      8.06 o 
   0  13   6      266.48      254.21     17.60 o 
   1  13   6      318.34      330.02     16.78 o 
   2  13   6      240.24      248.92     29.20 o 
   3  13   6       43.98       41.11      6.70 o 
   4  13   6      205.92      211.62      8.23 o 
   5  13   6      172.05      185.89     12.03 o 
   6  13   6       36.56       38.15      6.61 o 
   7  13   6       14.52       11.44      7.40 o 
   8  13   6       18.61       21.46      7.65 o 
   9  13   6        0.08        4.03      8.38 o 
  10  13   6        0.58        1.74      8.43 o 
   0  14   6      424.46      470.39     21.43 o 
   1  14   6      285.90      366.81     26.90 o 
   2  14   6      132.56      114.48      8.63 o 
   3  14   6      192.14      201.51     11.23 o 
   4  14   6       38.00       32.34      5.71 o 
   5  14   6      121.16      121.89      7.75 o 
   6  14   6       41.04       43.43      6.67 o 
   7  14   6       37.18       38.60      8.98 o 
   8  14   6       45.88       38.87      6.76 o 
   9  14   6       33.18       38.96      8.54 o 
  10  14   6        4.10        5.93      8.36 o 
   0  15   6       49.96       62.99     16.87 o 
   1  15   6        0.17        3.92     10.13 o 
   2  15   6      160.62      177.96     13.78 o 
   3  15   6       26.06       30.00      8.62 o 
   4  15   6      171.29      170.28      7.38 o 
   5  15   6      125.02      139.86      8.93 o 
   6  15   6      193.88      202.83      8.94 o 
   7  15   6       18.49       28.47      6.90 o 
   8  15   6       60.40       74.34      9.28 o 
   9  15   6       14.30       11.68      7.58 o 
  10  15   6       15.15       12.71      9.41 o 
   0  16   6       53.91       46.38     16.73 o 
   1  16   6       37.48       41.04      9.11 o 
   2  16   6      387.93      410.09     11.77 o 
   3  16   6       12.79       17.10      7.55 o 
   4  16   6       59.50       58.26      6.80 o 
   5  16   6       86.86      100.79      8.81 o 
   6  16   6      127.10      148.36     14.17 o 
   7  16   6        2.65        5.39      8.27 o 
   8  16   6       25.10       25.98      7.31 o 
   9  16   6        2.13        4.72      9.75 o 
   0  17   6        9.07        8.35     11.19 o 
   1  17   6       78.09       93.20     11.72 o 
   2  17   6       51.36       42.37      7.32 o 
   3  17   6       69.78       64.77      8.05 o 
   4  17   6       37.05       43.16      6.79 o 
   5  17   6       22.89       20.67      6.33 o 
   6  17   6       26.18       26.82      7.00 o 
   7  17   6        3.41        1.69      7.51 o 
   8  17   6      243.07      227.21     25.95 o 
   9  17   6        5.67        9.93      7.84 o 
   0  18   6       32.38       33.39     11.64 o 
   1  18   6        5.50       11.51      8.92 o 
   2  18   6       36.78       28.42      6.77 o 
   3  18   6       12.53       16.07      9.81 o 
   4  18   6       41.73       48.44      8.55 o 
   5  18   6       15.56       13.28      6.80 o 
   6  18   6        7.11       14.37      7.55 o 
   7  18   6       26.27       26.60      8.32 o 
   8  18   6        5.46       -0.46      7.90 o 
   9  18   6       15.33        6.98     13.02 o 
   0  19   6       69.58       68.59     14.94 o 
   1  19   6       19.87        9.90      7.64 o 
   2  19   6       26.26       33.25      8.19 o 
   3  19   6       58.85       66.67      8.56 o 
   4  19   6       32.78       43.46      7.80 o 
   5  19   6       23.28       19.68      7.01 o 
   6  19   6        8.82       16.35      6.77 o 
   7  19   6       10.72        4.76      8.29 o 
   8  19   6       70.98       52.96     11.06 o 
   0  20   6      277.45      312.74     21.12 o 
   1  20   6       15.21       13.58      7.93 o 
   2  20   6       44.86       57.91     10.95 o 
   3  20   6       29.80       36.63      8.79 o 
   4  20   6        3.53       12.42      9.81 o 
   5  20   6       34.69       29.37      7.47 o 
   6  20   6        9.52       22.31      9.12 o 
   7  20   6       18.01       17.41      8.24 o 
   8  20   6       60.10       66.81     13.09 o 
   0  21   6       20.30       24.73     16.10 o 
   1  21   6       34.35       39.17      9.85 o 
   2  21   6       52.29       44.36      9.31 o 
   3  21   6       11.72       12.15      7.43 o 
   4  21   6        0.11       -2.82     10.42 o 
   5  21   6       10.09       11.55      7.08 o 
   6  21   6        1.62        2.04      9.32 o 
   7  21   6       25.89       10.60      8.39 o 
   0  22   6      223.34      189.20     36.56 o 
   1  22   6       91.76       92.67     23.31 o 
   2  22   6       78.66       73.23     10.86 o 
   3  22   6       55.91       68.39      8.08 o 
   4  22   6       57.43       62.46     10.32 o 
   5  22   6       10.39       15.08      9.13 o 
   6  22   6       10.99        8.82      8.53 o 
   7  22   6       58.31       12.52     19.99 o 
   0  23   6       20.77       23.34     24.36 o 
   1  23   6        4.34        3.39      7.02 o 
   2  23   6        4.20        3.10      9.20 o 
   3  23   6       54.07       54.97      9.63 o 
   4  23   6        2.17        0.84      9.48 o 
   5  23   6        4.06        8.48      9.32 o 
   6  23   6        5.27       12.83      8.33 o 
   0  24   6      196.21      250.57     21.25 o 
   1  24   6       25.16       18.25      9.01 o 
   2  24   6       60.21       73.20     11.21 o 
   3  24   6       76.53       82.51     11.68 o 
   4  24   6        7.07        3.97     10.81 o 
   5  24   6       39.39       36.06     11.17 o 
   0  25   6       80.54       79.64     19.82 o 
   1  25   6       69.98       56.54      9.18 o 
   2  25   6      133.91      121.56     14.32 o 
   3  25   6       27.15       30.92     11.61 o 
   4  25   6       92.20       71.84     16.45 o 
   0  26   6        4.77        9.60     18.03 o 
   1  26   6       23.43       24.40      8.81 o 
   2  26   6       14.50       18.84      9.84 o 
   3  26   6        3.01        9.82     20.22 o 
   2   0   7       16.40       19.28     10.05 o 
   4   0   7      170.47      164.48     14.83 o 
   6   0   7      407.63      340.06     17.61 o 
   8   0   7        8.74        1.08     14.48 o 
  10   0   7       24.48       -3.46     18.43 o 
   1   1   7      738.51      775.89     20.54 o 
   2   1   7       54.50       60.91      7.85 o 
   3   1   7      593.81      602.64     33.55 o 
   4   1   7       68.88       73.34     10.70 o 
   5   1   7      284.18      281.53     13.02 o 
   6   1   7       29.15       22.41     10.58 o 
   7   1   7       29.43       24.26      9.12 o 
   8   1   7        3.59        8.55     17.72 o 
   9   1   7       30.02       28.52     11.74 o 
  10   1   7       37.16       33.45     13.50 o 
   1   2   7      644.38      645.18     20.08 o 
   2   2   7       79.50       88.16      8.70 o 
   3   2   7      314.17      335.99     12.09 o 
   4   2   7       34.23       16.37      8.97 o 
   5   2   7        0.17       -8.79     12.34 o 
   6   2   7       83.75      101.36     28.60 o 
   7   2   7       28.79       20.19      8.69 o 
   8   2   7       21.40        9.54      8.34 o 
   9   2   7       22.12       23.86     12.16 o 
  10   2   7       51.08       50.56     19.64 o 
   1   3   7      355.72      350.66     10.82 o 
   2   3   7        4.46        0.72      6.44 o 
   3   3   7      246.24      263.60     16.59 o 
   4   3   7        0.45        6.70      7.39 o 
   5   3   7       43.47       48.24      8.96 o 
   6   3   7       28.62       23.11      9.44 o 
   7   3   7       21.56       21.24     10.80 o 
   8   3   7       12.83       17.08      7.86 o 
   9   3   7        5.96        2.43      9.91 o 
  10   3   7        9.26       13.12     13.06 o 
   1   4   7       70.62       71.31      7.58 o 
   2   4   7        7.40       10.81      8.22 o 
   3   4   7       10.04       19.76     10.35 o 
   4   4   7       32.98       36.98     11.19 o 
   5   4   7       58.12       60.87      8.44 o 
   6   4   7      334.80      310.10     14.41 o 
   7   4   7       81.36       74.22     15.39 o 
   8   4   7       58.88       64.12     11.79 o 
   9   4   7       34.07       22.80     12.88 o 
  10   4   7       35.51       26.80     10.67 o 
   1   5   7       88.61       81.12      7.92 o 
   2   5   7       95.25       94.94      8.23 o 
   3   5   7       69.36       63.83      7.48 o 
   4   5   7       65.82       73.74      8.29 o 
   5   5   7       86.91       84.39      7.87 o 
   6   5   7       20.10       10.39      7.54 o 
   7   5   7       40.44       31.91      9.64 o 
   8   5   7       39.79       36.29     10.17 o 
   9   5   7       56.73       42.56     12.95 o 
  10   5   7       70.03       64.49     11.77 o 
   1   6   7       24.78       21.13      7.18 o 
   2   6   7      217.72      229.97     11.77 o 
   3   6   7      119.36      121.46      7.42 o 
   4   6   7      212.93      231.56     13.93 o 
   5   6   7       94.90       93.46     14.95 o 
   6   6   7       25.79       28.22      8.81 o 
   7   6   7        3.61        3.15      6.61 o 
   8   6   7       78.90       67.30     15.34 o 
   9   6   7        7.10       11.87     12.84 o 
  10   6   7       72.06       57.14     10.72 o 
   1   7   7      124.89      135.17     11.00 o 
   2   7   7       49.01       42.61      7.11 o 
   3   7   7       63.58       47.43      7.94 o 
   4   7   7       35.17       44.76      7.73 o 
   5   7   7      107.34       98.76      8.02 o 
   6   7   7      111.93       88.47     10.15 o 
   7   7   7       60.43       51.43     10.33 o 
   8   7   7       55.50       60.49     10.27 o 
   9   7   7       11.96       14.98      9.24 o 
  10   7   7        7.20       16.41      9.05 o 
   1   8   7      457.64      451.12     23.08 o 
   2   8   7      308.68      293.69     23.94 o 
   3   8   7       51.96       45.14      9.94 o 
   4   8   7      251.01      244.16     15.20 o 
   5   8   7       24.67       20.98      6.61 o 
   6   8   7      191.20      177.97      9.75 o 
   7   8   7      362.24      326.83     30.91 o 
   8   8   7      102.55      107.86     12.38 o 
   9   8   7       58.60       59.80      8.57 o 
  10   8   7       40.74       34.41      9.42 o 
   1   9   7      339.53      365.30     16.51 o 
   2   9   7      229.14      219.19      9.74 o 
   3   9   7       18.72       20.17      6.83 o 
   4   9   7       21.51       12.42      6.70 o 
   5   9   7       74.92       64.25      6.64 o 
   6   9   7        5.17       12.64      7.49 o 
   7   9   7       19.61       20.03      9.30 o 
   8   9   7        2.31        3.30      8.25 o 
   9   9   7       73.22       80.51      8.65 o 
  10   9   7        9.22       11.52      9.39 o 
   1  10   7       66.23       68.26     10.13 o 
   2  10   7      612.58      663.81     43.74 o 
   3  10   7      332.24      285.67     38.42 o 
   4  10   7      351.23      328.10     13.09 o 
   5  10   7      147.98      137.70     11.35 o 
   6  10   7      100.66       79.37      8.37 o 
   7  10   7       24.74       24.57      6.98 o 
   8  10   7       13.62       11.78      6.84 o 
   9  10   7        5.48        6.81      6.87 o 
   1  11   7       28.52       37.95     11.08 o 
   2  11   7      254.69      308.55     27.83 o 
   3  11   7       36.67       37.71      7.06 o 
   4  11   7      130.20      127.22     10.12 o 
   5  11   7        3.81       10.39      7.72 o 
   6  11   7       14.02       16.19      6.97 o 
   7  11   7       70.22       63.45      8.64 o 
   8  11   7        3.19        4.62      8.34 o 
   9  11   7       21.10       18.88      7.46 o 
   1  12   7       37.36       28.89      9.14 o 
   2  12   7      112.61      111.19      9.87 o 
   3  12   7       13.79       15.85      7.26 o 
   4  12   7       34.91       34.18      7.53 o 
   5  12   7       30.08       27.85      9.45 o 
   6  12   7       75.34       77.40      7.76 o 
   7  12   7       59.36       49.55      7.74 o 
   8  12   7        4.25       -0.17      8.38 o 
   9  12   7       17.54       14.42      9.47 o 
   1  13   7        6.95       -0.20      8.81 o 
   2  13   7       44.40       47.18      9.04 o 
   3  13   7       75.83       76.80      9.85 o 
   4  13   7       62.23       65.30      9.08 o 
   5  13   7       63.00       79.38      8.71 o 
   6  13   7        3.89       13.47      6.79 o 
   7  13   7       42.40       38.33      8.11 o 
   8  13   7       64.49       61.44      8.55 o 
   9  13   7       19.75       19.28      8.94 o 
   1  14   7      133.91      128.48      9.84 o 
   2  14   7       63.84       65.96      9.98 o 
   3  14   7      181.44      179.24     13.94 o 
   4  14   7       67.79       63.97      8.40 o 
   5  14   7      254.12      231.10      9.00 o 
   6  14   7       26.20       29.70      8.76 o 
   7  14   7       10.46        4.63      7.74 o 
   8  14   7       15.17       12.68      7.81 o 
   1  15   7       18.54       24.23     10.77 o 
   2  15   7        1.61        5.76      8.76 o 
   3  15   7       36.96       37.47      9.24 o 
   4  15   7      125.87      120.28      8.49 o 
   5  15   7        5.34        0.05      7.24 o 
   6  15   7        4.73        3.85      8.36 o 
   7  15   7       16.17       17.88      7.12 o 
   8  15   7        0.69        3.29      9.37 o 
   1  16   7      152.70      157.07     13.14 o 
   2  16   7       98.36       89.83     14.20 o 
   3  16   7       55.96       70.46     11.85 o 
   4  16   7       15.73       22.05      6.94 o 
   5  16   7       11.29       17.84      6.92 o 
   6  16   7       54.82       49.00      7.22 o 
   7  16   7        8.29       13.55      8.38 o 
   8  16   7        8.08        6.83      8.16 o 
   1  17   7       43.27       46.80     12.37 o 
   2  17   7        7.47        8.17      7.07 o 
   3  17   7       70.65       63.13     10.60 o 
   4  17   7       23.02       16.62      6.65 o 
   5  17   7       50.92       60.26      8.54 o 
   6  17   7        4.82        7.75      7.68 o 
   7  17   7       66.01       62.96      8.74 o 
   1  18   7       86.92       88.17     14.43 o 
   2  18   7       15.34       16.30      8.47 o 
   3  18   7       27.07       32.17      9.03 o 
   4  18   7      123.44      120.79      8.40 o 
   5  18   7        2.94       -5.76      8.38 o 
   6  18   7       47.05       41.09     10.35 o 
   7  18   7       15.98       17.93      8.68 o 
   1  19   7        6.57       10.33      9.56 o 
   2  19   7       11.14       21.03     12.19 o 
   3  19   7       48.33       49.82      8.63 o 
   4  19   7       84.80       96.10      9.02 o 
   5  19   7      188.32      213.66     19.74 o 
   6  19   7       14.02       21.20      9.28 o 
   1  20   7        1.97       11.53      9.79 o 
   2  20   7        3.64       11.98     12.16 o 
   3  20   7        4.56       -2.19      8.24 o 
   4  20   7       26.11       19.05      9.06 o 
   5  20   7       19.76       16.28      8.72 o 
   6  20   7       15.98       12.92     11.23 o 
   1  21   7        8.11        9.33      7.86 o 
   2  21   7        5.93        6.30      9.94 o 
   3  21   7        3.13        0.89      8.54 o 
   4  21   7        0.58        6.32      9.81 o 
   5  21   7       26.24       28.22      9.56 o 
   1  22   7       16.32       32.41     12.63 o 
   2  22   7       11.49       19.28     12.70 o 
   3  22   7        9.95        7.04      9.27 o 
   4  22   7        2.78       -0.74      9.65 o 
   1  23   7       21.10       30.55     16.99 o 
   2  23   7       45.06       42.98     13.98 o 
   3  23   7        7.34        8.44     12.03 o 
   0   0   8      780.01      724.51     24.22 o 
   2   0   8       36.92       31.34      8.45 o 
   4   0   8      155.68      150.61     14.49 o 
   6   0   8       42.83       26.78     17.07 o 
   8   0   8       39.52       35.27     12.44 o 
   0   1   8       34.30       27.35      8.48 o 
   1   1   8       33.79       30.11      6.06 o 
   2   1   8        8.48        9.00      6.29 o 
   3   1   8       70.10       74.12      7.84 o 
   4   1   8       27.84       28.55      9.15 o 
   5   1   8       49.87       46.03     13.12 o 
   6   1   8       82.89       61.22     10.73 o 
   7   1   8       26.85       34.91     10.33 o 
   8   1   8       19.57       15.58     10.75 o 
   9   1   8        2.35       10.90     12.72 o 
   0   2   8      210.76      198.20     11.25 o 
   1   2   8       46.02       37.49      5.79 o 
   2   2   8       42.10       40.55      6.39 o 
   3   2   8       93.87       94.75      9.41 o 
   4   2   8       37.56       35.19      6.76 o 
   5   2   8       50.87       47.04     11.87 o 
   6   2   8        8.72       19.13      7.87 o 
   7   2   8        2.99        4.89     11.93 o 
   8   2   8       64.46       53.74     13.48 o 
   9   2   8       24.91       25.29     11.28 o 
   0   3   8      433.68      461.36     19.79 o 
   1   3   8      251.43      242.62     16.58 o 
   2   3   8      236.75      238.90     16.17 o 
   3   3   8      242.97      245.88     20.18 o 
   4   3   8       82.44       85.67      8.09 o 
   5   3   8       83.22       92.48     15.72 o 
   6   3   8        6.51       11.07      9.60 o 
   7   3   8       35.47       33.98     10.80 o 
   8   3   8        3.90       -5.42     12.04 o 
   9   3   8        3.19        5.25     10.64 o 
   0   4   8      115.89      101.54      9.88 o 
   1   4   8        0.68       -3.31      6.34 o 
   2   4   8      318.59      313.83     10.25 o 
   3   4   8      136.14      137.51      9.04 o 
   4   4   8        4.00        4.81     11.84 o 
   5   4   8      204.88      221.16     21.72 o 
   6   4   8       41.49       37.94      8.63 o 
   7   4   8       17.73        8.93     10.08 o 
   8   4   8      109.72      108.16     14.36 o 
   9   4   8       10.86       16.06     10.53 o 
   0   5   8      261.20      238.37     32.18 o 
   1   5   8       33.34       37.92      7.68 o 
   2   5   8      136.87      143.01     10.75 o 
   3   5   8      182.55      199.05     15.00 o 
   4   5   8       78.37       90.38     10.17 o 
   5   5   8       77.91       76.53     15.15 o 
   6   5   8      108.10      113.01     10.30 o 
   7   5   8       77.32       68.32      9.92 o 
   8   5   8       54.22       40.31      9.00 o 
   9   5   8       60.43       53.30     20.96 o 
   0   6   8       60.89       57.91     10.65 o 
   1   6   8       53.09       61.28      8.33 o 
   2   6   8       29.38       44.55      8.72 o 
   3   6   8        1.64       -5.91      8.98 o 
   4   6   8       27.00       19.57      7.95 o 
   5   6   8       38.66       33.63     10.48 o 
   6   6   8       65.55       61.46      9.87 o 
   7   6   8        6.32        5.74      8.97 o 
   8   6   8       11.39        6.40      8.70 o 
   0   7   8      163.65      172.10     18.72 o 
   1   7   8      105.55      104.82     12.16 o 
   2   7   8        9.91       12.06      7.23 o 
   3   7   8       53.18       44.14      7.15 o 
   4   7   8        0.32       -1.81      6.57 o 
   5   7   8       40.18       44.10      7.85 o 
   6   7   8       89.57       79.04     10.83 o 
   7   7   8       24.28       17.81     10.02 o 
   8   7   8       20.19       25.52     10.67 o 
   0   8   8       48.52       75.62     15.73 o 
   1   8   8       36.21       36.33      8.11 o 
   2   8   8      126.22      136.75      8.56 o 
   3   8   8      150.09      143.27     17.28 o 
   4   8   8        6.67       13.72      7.19 o 
   5   8   8       37.01       29.64      7.10 o 
   6   8   8        7.35        3.67      7.58 o 
   7   8   8       28.69        3.56     10.36 o 
   8   8   8       11.82        3.91      8.78 o 
   0   9   8      132.51      121.70     13.72 o 
   1   9   8       80.18       73.79     10.78 o 
   2   9   8       24.90       23.72      6.67 o 
   3   9   8       25.56       25.77      7.68 o 
   4   9   8       68.88       55.83      9.14 o 
   5   9   8       29.35       27.08      7.94 o 
   6   9   8       15.52       22.89     10.91 o 
   7   9   8       13.75        6.24     10.39 o 
   8   9   8        3.94       -3.07      9.59 o 
   0  10   8      549.42      527.60     21.35 o 
   1  10   8       22.87       24.24     11.42 o 
   2  10   8       38.08       37.43      9.45 o 
   3  10   8       24.86       33.13     11.01 o 
   4  10   8       14.84       17.45      7.35 o 
   5  10   8       41.79       47.96      7.09 o 
   6  10   8       12.30       19.12      8.92 o 
   7  10   8       14.18       18.21     10.35 o 
   8  10   8        9.88        9.50      9.79 o 
   0  11   8      407.44      489.53     24.86 o 
   1  11   8       23.53       39.44      9.70 o 
   2  11   8       27.82       18.54      6.81 o 
   3  11   8       56.59       58.86     10.30 o 
   4  11   8       14.45       15.79      7.10 o 
   5  11   8       60.54       63.31      8.20 o 
   6  11   8       21.08       28.28     10.13 o 
   7  11   8        3.29        1.37      9.63 o 
   0  12   8       52.20       60.12     16.05 o 
   1  12   8       16.06       14.85     11.23 o 
   2  12   8      136.49      129.64     11.45 o 
   3  12   8       34.10       27.30      8.17 o 
   4  12   8      101.97       93.34     12.37 o 
   5  12   8       37.59       32.40      9.07 o 
   6  12   8       35.19       32.17      9.29 o 
   7  12   8       38.11       41.45     10.22 o 
   0  13   8      336.48      316.22     22.12 o 
   1  13   8        2.46        1.18      8.54 o 
   2  13   8        6.35        8.59      7.31 o 
   3  13   8        3.95       12.27      8.48 o 
   4  13   8       86.12       57.02      9.36 o 
   5  13   8      159.07      140.30     13.40 o 
   6  13   8        3.62        7.98      9.10 o 
   7  13   8       15.06       20.24     13.45 o 
   0  14   8       47.40       23.60     13.06 o 
   1  14   8        3.59        4.59      9.54 o 
   2  14   8       23.14       23.78      9.91 o 
   3  14   8      103.52      115.86     14.99 o 
   4  14   8        3.29        5.45      8.48 o 
   5  14   8       27.79       28.67      9.08 o 
   6  14   8       64.46       56.79     11.29 o 
   0  15   8      295.95      373.86     21.72 o 
   1  15   8        1.46        8.37     11.50 o 
   2  15   8        2.62       12.89     20.47 o 
   3  15   8       31.11       32.09      8.18 o 
   4  15   8       10.83       16.82     10.44 o 
   5  15   8       35.81       28.27      9.32 o 
   6  15   8       13.50        5.93      9.19 o 
   0  16   8       18.18       19.42     11.44 o 
   1  16   8       39.71       45.18     12.44 o 
   2  16   8        4.35       -1.85      9.09 o 
   3  16   8        1.35        4.28      7.68 o 
   4  16   8       30.36       25.27      9.54 o 
   5  16   8       47.94       56.62     12.36 o 
   0  17   8      143.52      178.24     20.23 o 
   1  17   8        2.76        4.23      9.88 o 
   2  17   8       43.97       59.49     12.88 o 
   3  17   8        0.85        4.27     10.13 o 
   4  17   8       11.22        8.54      8.42 o 
   5  17   8       44.34       38.91     11.07 o 
   0  18   8       10.26       10.25     16.95 o 
   1  18   8        2.35        0.71     10.07 o 
   2  18   8       17.20       17.26     10.18 o 
   3  18   8        1.93        4.93      8.83 o 
   4  18   8       19.29       14.30      8.06 o 
   0  19   8        0.73        9.31     12.95 o 
   1  19   8        4.95        9.92     12.99 o 
   2  19   8       39.14       25.48     13.68 o 
   3  19   8       36.36       30.74     11.48 o 
   0  20   8        5.63        5.34     18.94 o 
   1  20   8       20.32       12.29     11.11 o 
   2   0   9      116.05      122.01     10.13 o 
   4   0   9        6.07       15.27     12.16 o 
   6   0   9       39.95       19.76     13.77 o 
   1   1   9       68.18       64.86      7.08 o 
   2   1   9       12.11       13.45      7.82 o 
   3   1   9        3.00       12.97      7.50 o 
   4   1   9       38.77       47.18      7.58 o 
   5   1   9      103.57      117.19     18.15 o 
   6   1   9       29.52       30.55      8.38 o 
   1   2   9       86.19       93.30      7.93 o 
   2   2   9       47.89       49.96      6.87 o 
   3   2   9       17.72       20.29      7.23 o 
   4   2   9       29.70       17.75      7.51 o 
   5   2   9       18.80       16.96      9.06 o 
   6   2   9       42.26       27.65     10.71 o 
   1   3   9       17.13       26.33      7.31 o 
   2   3   9       32.64       19.86      6.80 o 
   3   3   9       22.90       19.57      7.78 o 
   4   3   9       31.03       33.18     10.26 o 
   5   3   9       65.08       52.75      8.68 o 
   6   3   9        0.49        3.61     10.55 o 
   1   4   9       48.32       41.98      7.14 o 
   2   4   9       36.07       32.72      6.63 o 
   3   4   9       30.24       23.50      7.95 o 
   4   4   9       25.11       25.31      8.48 o 
   5   4   9       30.46       32.28      7.72 o 
   6   4   9       20.71       15.65      9.06 o 
   1   5   9        1.63        2.80      6.51 o 
   2   5   9       78.46       74.63      8.05 o 
   3   5   9       29.27       25.26     11.31 o 
   4   5   9       34.67       25.58     10.12 o 
   5   5   9       67.66       77.91     16.21 o 
   6   5   9       57.29       60.94     14.88 o 
   1   6   9       27.47       37.81      7.59 o 
   2   6   9       30.71       31.89      9.74 o 
   3   6   9       42.13       30.36     10.20 o 
   4   6   9        3.52        0.59      8.29 o 
   5   6   9       34.99       27.89      7.22 o 
   6   6   9       13.47       15.97      9.49 o 
   1   7   9       42.15       43.90      7.59 o 
   2   7   9        2.26        7.19      7.77 o 
   3   7   9       28.08       30.82      9.75 o 
   4   7   9      124.84      106.83      9.50 o 
   5   7   9       94.87       93.17      9.29 o 
   6   7   9       15.47        9.79     10.80 o 
   1   8   9       60.52       52.48      9.13 o 
   2   8   9      132.54      113.65     11.01 o 
   3   8   9       68.80       54.51     10.31 o 
   4   8   9       25.06       14.13      8.11 o 
   5   8   9       10.61        5.71      7.60 o 
   1   9   9       22.59       19.75      7.89 o 
   2   9   9       32.15       23.52     10.07 o 
   3   9   9       35.85       32.88      7.33 o 
   4   9   9       38.09       36.03     10.57 o 
   5   9   9       64.17       48.16      9.09 o 
   1  10   9       53.45       51.53      8.26 o 
   2  10   9        7.88        2.81      8.70 o 
   3  10   9        8.48       13.55      7.64 o 
   4  10   9        1.99        8.78      9.19 o 
   5  10   9        1.76        3.50      7.57 o 
   1  11   9       40.21       33.81      8.12 o 
   2  11   9        8.28       11.02      9.73 o 
   3  11   9      104.76       98.43     12.70 o 
   4  11   9       15.49       10.14      8.85 o 
   1  12   9       61.69       65.53      8.51 o 
   2  12   9        0.06       -2.41      7.81 o 
   3  12   9       15.23        9.67      9.08 o 
   4  12   9        9.01        6.94      9.23 o 
   1  13   9       37.48       34.58      8.74 o 
   2  13   9       41.17       24.13      8.19 o 
   3  13   9       63.62       61.88     11.53 o 
   1  14   9       31.82       26.59      9.32 o 
   2  14   9        9.28        8.32      8.96 o 
   0   0  10      106.40       82.37     13.89 o 
   2   0  10       24.30        9.91     18.37 o 
   0   1  10        5.14       17.35      9.83 o 
   1   1  10       43.12       31.69      8.29 o 
   2   1  10        8.77        5.42     18.85 o 
   0   2  10       54.09       42.26     12.23 o 
   1   2  10        1.56        1.04      7.14 o 
   0   3  10       26.23       19.24     12.51 o 
   1   3  10        8.58        8.33      6.60 o 
   0   4  10        2.67        0.61      8.97 o 
                                                 
